# Supplementary material for: Correction: Gene Expression Profiling of Development and Anthocyanin Accumulation in Kiwifruit (Actinidia chinensis) Based on Transcriptome Sequencing
Source: PLoS One. 2015 Sep 16;10(9):e0138743. doi: 10.1371/journal.pone.0138743 (PMC4574061; doi:10.1371/journal.pone.0138743)
Supplement: S5 File — Table A. The expression profiles of all expressed genes in developing fruit of A. chinensis cv. 'Hongyang'. Table B. List of novel transcripts, alternative splicing and genes extended identified through analysis of the 'Hongyang' transcriptome. Table C. Verification of RNA-seq results by qPCR in A. chinensis cv. 'Hongyang'. Table D. Differentially expressed genes between two neighboring stages of fruit development in A. chinensis cv. ‘Hongyang’. Table E. List of genes involved in ABA, CK, AUX and GA3 biosynthesis and signal transduction in developing fruit of A. chinensis cv. 'Hongyang'. Table F. List of genes involved in biosynthesis and metabolism of sugar and starch in developing fruit of A. chinensis cv. 'Hongyang'. Table G. List of genes involved in L-ascorbic acid biosynthesis and metabolism in developing fruit of A. chinensis cv. 'Hongyang'. Table H. List of genes involved in flavonoid biosynthesis and regulation in developing fruit of A. chinensis cv. 'Hongyang'. (XLS) [file pone.0138743.s001.xls]

## Sheet: Table 1
Table 1. The expression profiles of all expressed genes in developing fruit of A. chinensis cv. 'Hongyang'.
GeneID	Length	S1_Uniq_reads_num(29004901)	S1_Coverage	S1_RPKM	S2_Uniq_reads_num(20418319)	S2_Coverage	S2_RPKM	S3_Uniq_reads_num(22272583)	S3_Coverage	S3_RPKM	S4_Uniq_reads_num(28061704)	S4_Coverage	S4_RPKM	S5_Uniq_reads_num(24464770)	S5_Coverage	S5_RPKM	S6_Uniq_reads_num(21420515)	S6_Coverage	S6_RPKM	S7_Uniq_reads_num(20436241)	S7_Coverage	S7_RPKM	GO Component	GO Function	GO Process	Blast nr
Achn326791	615	214644	0.9659	12033	280855	0.6325	22365.9	437720	0.7789	31955.9	356242	0.9886	20642.2	616741	0.9252	40990.8	1113494	0.9398	84524.5	623860	0.7886	49637.6	-	-	-	gi|388496598|gb|AFK36365.1|/3.66178e-67/unknown [Lotus japonicus]
Achn123601	2445	199023	0.9996	2806.42	40570	0.9988	812.655	45754	0.9984	840.194	24438	0.9996	356.183	12007	0.9963	200.731	1973	0.9951	37.672	7507	0.9926	150.24	GO:0044434	GO:0046872//metal ion binding;GO:0016702//oxidoreductase activity, acting on single donors with incorporation of molecular oxygen, incorporation of two atoms of oxygen	GO:0050896//response to stimulus;GO:0006633//fatty acid biosynthetic process	gi|356538921|ref|XP_003537949.1|/0/PREDICTED: linoleate 13S-lipoxygenase 2-1, chloroplastic-like [Glycine max]
Achn040121	1950	152656	0.9995	2699.03	60174	0.9995	1511.31	63890	0.9995	1471.05	55578	0.9995	1015.67	28926	0.999	606.335	67103	0.999	1606.49	77967	0.9995	1956.48	GO:0005618//cell wall;GO:0005730//nucleolus;GO:0009941//chloroplast envelope;GO:0005773//vacuole;GO:0022626//cytosolic ribosome;GO:0005886//plasma membrane;GO:0048046//apoplast	GO:0005524//ATP binding;GO:0032440//2-alkenal reductase [NAD(P)] activity	GO:0009615//response to virus;GO:0055114//oxidation-reduction process;GO:0009409//response to cold;GO:0009408//response to heat;GO:0009617//response to bacterium;GO:0046686//response to cadmium ion;GO:0080167//response to karrikin	gi|225434984|ref|XP_002284008.1|/0/PREDICTED: heat shock cognate 70 kDa protein isoform 1 [Vitis vinifera]
Achn109261	1950	135966	0.999	2403.94	33951	0.9995	852.703	32400	0.999	746.002	29254	0.999	534.609	17895	0.999	375.108	33517	0.9995	802.418	37327	0.9979	936.672	GO:0005618//cell wall;GO:0005730//nucleolus;GO:0009941//chloroplast envelope;GO:0005773//vacuole;GO:0022626//cytosolic ribosome;GO:0005886//plasma membrane;GO:0048046//apoplast	GO:0005524//ATP binding;GO:0032440//2-alkenal reductase [NAD(P)] activity	GO:0009615//response to virus;GO:0055114//oxidation-reduction process;GO:0009409//response to cold;GO:0009408//response to heat;GO:0009617//response to bacterium;GO:0046686//response to cadmium ion;GO:0080167//response to karrikin	gi|211906496|gb|ACJ11741.1|/0/heat shock protein 70 [Gossypium hirsutum]
Achn079561	2100	120360	0.9995	1976.02	43062	0.9995	1004.28	46902	0.9995	1002.77	80368	0.9995	1363.8	35434	0.9995	689.699	36892	0.9995	820.131	45356	0.9995	1056.85	GO:0005829//cytosol;GO:0005618//cell wall;GO:0005739//mitochondrion;GO:0005730//nucleolus;GO:0005886//plasma membrane;GO:0048046//apoplast	GO:0005524//ATP binding;GO:0051082//unfolded protein binding	GO:0009414//response to water deprivation;GO:0006457//protein folding;GO:0009651//response to salt stress;GO:0010286//heat acclimation;GO:0009908//flower development;GO:0009870//defense response signaling pathway, resistance gene-dependent;GO:0050821//protein stabilization;GO:0071277//cellular response to calcium ion;GO:0048366//leaf development	gi|358248990|ref|NP_001240230.1|/0/uncharacterized protein LOC100819568 [Glycine max]
Achn345061	1719	101032	0.9994	2026.34	3492	0.9471	99.4898	1139	0.9395	29.7493	958	0.9773	19.8598	661	0.9023	15.7175	29	0.7702	0.787576	2872	0.9407	81.7537	-	-	-	gi|354696020|gb|AER36088.1|/0/nerolidol synthase [Actinidia chinensis]
Achn188591	861	83315	0.9988	3336.17	64601	0.9988	3674.65	62589	0.9988	3263.81	97159	0.9988	4021.29	67018	0.9988	3181.61	63661	0.9988	3451.76	63738	0.9988	3622.38	GO:0016021//integral to membrane;GO:0046658//anchored to plasma membrane;GO:0009507//chloroplast;GO:0005773//vacuole	GO:0015250//water channel activity;GO:0005515//protein binding	GO:0016132//brassinosteroid biosynthetic process;GO:0055085//transmembrane transport;GO:0015670//carbon dioxide transport;GO:0009414//response to water deprivation;GO:0009651//response to salt stress;GO:0032880//regulation of protein localization;GO:0006084//acetyl-CoA metabolic process;GO:0009266//response to temperature stimulus;GO:0010106//cellular response to iron ion starvation;GO:0006972//h…	gi|297842958|ref|XP_002889360.1|/3.92706e-155/hypothetical protein ARALYDRAFT_470115 [Arabidopsis lyrata subsp. lyrata]
Achn364751	1344	71195	0.9993	1826.33	77968	0.9993	2841.17	78816	0.9985	2632.96	56098	0.9993	1487.42	84008	0.9993	2554.94	64000	0.9993	2223.06	56420	1	2054.15	GO:0005737//cytoplasm	GO:0003746//translation elongation factor activity;GO:0003924//GTPase activity;GO:0005525//GTP binding	GO:0006414//translational elongation;GO:0006184//GTP catabolic process	gi|61741088|gb|AAX54511.1|/0/elongation factor 1 alpha [Actinidia deliciosa]
Achn337071	1878	66333	0.9989	1217.76	19297	0.9979	503.239	20540	0.9989	491.06	15864	0.9984	301.025	11021	0.9989	239.875	13229	0.9989	328.853	19003	0.9979	495.137	GO:0005618//cell wall;GO:0005730//nucleolus;GO:0009941//chloroplast envelope;GO:0005773//vacuole;GO:0022626//cytosolic ribosome;GO:0005886//plasma membrane;GO:0048046//apoplast	GO:0005524//ATP binding;GO:0032440//2-alkenal reductase [NAD(P)] activity	GO:0009615//response to virus;GO:0055114//oxidation-reduction process;GO:0009409//response to cold;GO:0009408//response to heat;GO:0009617//response to bacterium;GO:0046686//response to cadmium ion;GO:0080167//response to karrikin	gi|211906496|gb|ACJ11741.1|/0/heat shock protein 70 [Gossypium hirsutum]
Achn146451	2100	66077	0.999	1084.82	23150	0.9995	539.898	30228	0.999	646.278	52970	0.999	898.869	20578	0.999	400.537	31519	0.9995	700.686	31132	0.9976	725.415	-	GO:0005524//ATP binding;GO:0051082//unfolded protein binding	GO:0006457//protein folding;GO:0009870//defense response signaling pathway, resistance gene-dependent	gi|351725976|ref|NP_001236599.1|/0/heat shock protein 90-2 [Glycine max]
Achn041811	1215	65342	0.9761	1854.15	17912	0.9753	722.018	18108	0.9753	669.15	29506	0.9728	865.406	19515	0.972	656.525	17665	0.9753	678.746	16552	0.9778	666.612	GO:0005634//nucleus	GO:0003700//sequence-specific DNA binding transcription factor activity	GO:0010154//fruit development;GO:0060777;GO:0006351//transcription, DNA-dependent;GO:0010930//negative regulation of auxin mediated signaling pathway	gi|359843557|gb|AEV89794.1|/8.85129e-152/indole-3-acetic acid-induced protein 4 [Vitis vinifera]
Achn107521	645	61830	0.9984	3304.97	3	0.2248	0.227794	41	0.8667	2.854	4	0.4078	0.220997	5	0.4977	0.316861	2	0.2791	0.144757	-	-	-	-	-	-	gi|441482366|gb|AGC39174.1|/2.57535e-114/kiwellin [Actinidia arguta]
Achn159811	1179	59570	0.961	1741.98	39116	0.961	1624.88	36637	0.9618	1395.2	46551	0.9618	1407.02	85157	0.961	2952.33	96740	0.961	3830.56	145288	0.961	6029.97	GO:0005576//extracellular region;GO:0009505//plant-type cell wall	-	GO:0080167//response to karrikin	gi|225430200|ref|XP_002284962.1|/1.09844e-175/PREDICTED: uncharacterized protein LOC100252479 [Vitis vinifera]
Achn071271	450	59154	0.9689	4532.11	736615	0.9756	80169.3	733443	0.9733	73178.5	744183	0.9733	58932.3	578273	0.9711	52526.6	354380	0.9711	36764.3	338256	0.9711	36781.7	-	-	-	gi|225447003|ref|XP_002267084.1|/8.67313e-21/PREDICTED: uncharacterized protein LOC100232885 [Vitis vinifera]
Achn383841	2505	54991	0.9952	756.855	20184	0.9916	394.62	12928	0.9884	231.714	15721	0.9872	223.645	11006	0.9832	179.589	967	0.9808	18.0214	3909	0.9788	76.3584	GO:0009506//plasmodesma;GO:0009507//chloroplast	GO:0004553//hydrolase activity, hydrolyzing O-glycosyl compounds;GO:0047274//galactinol-sucrose galactosyltransferase activity;GO:0047268//galactinol-raffinose galactosyltransferase activity	GO:0009744//response to sucrose stimulus;GO:0006979//response to oxidative stress;GO:0009409//response to cold;GO:0009750//response to fructose stimulus;GO:0008152//metabolic process;GO:0080167//response to karrikin	gi|359484223|ref|XP_002285418.2|/0/PREDICTED: probable galactinol--sucrose galactosyltransferase 6-like [Vitis vinifera]
Achn017741	1476	53336	0.9993	1245.84	41265	0.9993	1369.23	46957	0.9993	1428.38	17146	0.9993	413.964	24259	0.9993	671.808	275	0.9892	8.69794	8407	0.9986	278.711	GO:0009507//chloroplast	GO:0047714//galactolipase activity;GO:0004806//triglyceride lipase activity;GO:0008970//phosphatidylcholine 1-acylhydrolase activity	GO:0031348//negative regulation of defense response;GO:0016036//cellular response to phosphate starvation;GO:0019375//galactolipid biosynthetic process;GO:0009867//jasmonic acid mediated signaling pathway;GO:0009697//salicylic acid biosynthetic process;GO:0010363//regulation of plant-type hypersensitive response;GO:0042631//cellular response to water deprivation;GO:0006612//protein targeting to m…	gi|225437223|ref|XP_002281907.1|/2.07447e-177/PREDICTED: phospholipase A1-Igamma2, chloroplastic-like [Vitis vinifera]
Achn140971	861	53086	0.9988	2125.72	29267	0.9988	1664.77	37067	0.9988	1932.92	37676	0.9988	1559.36	23711	0.9988	1125.66	3323	0.9988	180.176	14645	0.9988	832.31	GO:0005739//mitochondrion;GO:0016021//integral to membrane;GO:0009941//chloroplast envelope;GO:0046658//anchored to plasma membrane;GO:0005773//vacuole	GO:0015250//water channel activity	GO:0009414//response to water deprivation;GO:0009651//response to salt stress;GO:0010106//cellular response to iron ion starvation;GO:0006826//iron ion transport;GO:0006833//water transport	gi|459021567|gb|AGG39695.1|/3.1116e-152/aquaporin protein AQU17 [Camellia sinensis]
Achn276811	1182	51587	0.9992	1504.71	11312	0.9983	468.708	19664	0.9983	746.937	11076	0.9983	333.927	9628	0.9983	332.949	3893	0.9975	153.758	4030	0.9975	166.835	GO:0005737//cytoplasm	GO:0004478//methionine adenosyltransferase activity;GO:0046872//metal ion binding;GO:0005524//ATP binding	GO:0009651//response to salt stress;GO:0006556//S-adenosylmethionine biosynthetic process;GO:0006730//one-carbon metabolic process	gi|255543014|ref|XP_002512570.1|/0/s-adenosylmethionine synthetase, putative [Ricinus communis]
Achn259251	4419	49926	0.9907	389.521	6969	0.9889	77.2372	3825	0.9912	38.863	7930	0.9903	63.9492	4304	0.9866	39.8114	3471	0.9925	36.6691	4597	0.9878	50.9037	GO:0000325//plant-type vacuole;GO:0005774//vacuolar membrane;GO:0016021//integral to membrane;GO:0005794//Golgi apparatus;GO:0009506//plasmodesma;GO:0005886//plasma membrane	GO:0032440//2-alkenal reductase [NAD(P)] activity;GO:0008517//folic acid transporter activity;GO:0042626//ATPase activity, coupled to transmembrane movement of substances;GO:0005524//ATP binding	GO:0009611//response to wounding;GO:0009414//response to water deprivation;GO:0010118//stomatal movement;GO:0009624//response to nematode;GO:0006855//drug transmembrane transport;GO:0034976//response to endoplasmic reticulum stress;GO:0015884//folic acid transport;GO:0055114//oxidation-reduction process;GO:0006200//ATP catabolic process;GO:0009627//systemic acquired resistance	gi|225437336|ref|XP_002265012.1|/0/PREDICTED: ABC transporter C family member 4-like [Vitis vinifera]
Achn314151	1518	48519	0.9993	1101.97	3388	0.9967	109.308	2381	0.9941	70.4234	5501	0.9987	129.139	3393	0.998	91.3631	690	0.998	21.2201	2059	0.9934	66.3718	GO:0009505//plant-type cell wall;GO:0005886//plasma membrane;GO:0005783//endoplasmic reticulum	GO:0016710//trans-cinnamate 4-monooxygenase activity;GO:0009055//electron carrier activity;GO:0005506//iron ion binding;GO:0020037//heme binding	GO:0009555//pollen development;GO:0009611//response to wounding;GO:0009808//lignin metabolic process;GO:0040007//growth;GO:0009416//response to light stimulus;GO:0055114//oxidation-reduction process;GO:0080167//response to karrikin	gi|444475567|gb|AGE10592.1|/0/cinnamate 4-hydroxylase [Lonicera japonica]
Achn356071	1080	47042	0.4287	1501.73	3908	0.4194	177.219	4046	0.337	168.202	1587	0.4222	52.3648	897	0.4204	33.949	2017	0.3398	87.1871	106	0.3361	4.80265	GO:0009941//chloroplast envelope;GO:0009570//chloroplast stroma;GO:0009579//thylakoid	GO:0005507//copper ion binding	-	gi|1170601|sp|P43394.1|K502_ACTDE/7.63882e-80/RecName: Full=Fruit protein pKIWI502
Achn055461	2565	44866	0.908	603.057	17726	0.9068	338.457	17678	0.9057	309.439	29809	0.9072	414.139	14261	0.9064	227.259	9077	0.9053	165.206	6962	0.9064	132.815	-	GO:0005488//binding	-	gi|225448453|ref|XP_002269430.1|/0/PREDICTED: zinc finger CCCH domain-containing protein 29-like [Vitis vinifera]
Achn343981	372	44585	0.5968	4132.13	69096	0.6022	9096.83	118260	0.5995	14273.3	60603	0.5995	5805.47	157310	0.5968	17285.1	199046	0.5995	24979.3	106235	0.5941	13974.1	-	-	-	gi|356545620|ref|XP_003541235.1|/5.08291e-26/PREDICTED: protein TAR1-like [Glycine max]
Achn068911	2358	44302	0.9474	647.751	11828	0.9529	245.667	9946	0.905	189.38	16231	0.9033	245.294	7036	0.9063	121.967	9359	0.9037	185.292	15381	0.95	319.183	-	GO:0005524//ATP binding;GO:0051082//unfolded protein binding	GO:0006457//protein folding;GO:0009870//defense response signaling pathway, resistance gene-dependent	gi|351725976|ref|NP_001236599.1|/0/heat shock protein 90-2 [Glycine max]
Achn278791	1218	43864	0.9992	1241.62	74842	0.9557	3009.39	77926	0.9557	2872.53	77418	0.9557	2265.06	113038	0.9557	3793.46	88423	0.9557	3389.13	48907	0.9992	1964.82	GO:0005618//cell wall;GO:0005730//nucleolus;GO:0005886//plasma membrane	GO:0031072//heat shock protein binding;GO:0046872//metal ion binding;GO:0005524//ATP binding;GO:0051082//unfolded protein binding	GO:0006457//protein folding;GO:0009651//response to salt stress;GO:0043462//regulation of ATPase activity;GO:0009408//response to heat	gi|460409017|ref|XP_004249937.1|/0/PREDICTED: dnaJ protein homolog isoform 1 [Solanum lycopersicum]
Achn194551	2586	43530	0.9996	580.348	11362	0.9996	215.182	6996	0.9996	121.465	12042	0.9996	165.942	11658	0.9996	184.27	3452	0.9996	62.3178	9728	0.9996	184.075	-	GO:0020037//heme binding;GO:0016705//oxidoreductase activity, acting on paired donors, with incorporation or reduction of molecular oxygen;GO:0004497//monooxygenase activity;GO:0005506//iron ion binding;GO:0009055//electron carrier activity	GO:0009411//response to UV;GO:0055114//oxidation-reduction process	gi|325551319|gb|ADZ28515.1|/0/flavonoid-3'-hydroxylase [Camellia nitidissima]
Achn326461	936	41610	0.9989	1532.68	32	0.937	1.67438	82	0.938	3.93339	84	0.9006	3.19808	240	0.9295	10.4808	37400	0.9989	1865.37	260	0.9498	13.5924	GO:0005886//plasma membrane;GO:0005618//cell wall	GO:0005507//copper ion binding;GO:0016706//oxidoreductase activity, acting on paired donors, with incorporation or reduction of molecular oxygen, 2-oxoglutarate as one donor, and incorporation of one atom each of oxygen into both donors	GO:0009727//detection of ethylene stimulus;GO:0009693//ethylene biosynthetic process;GO:0009651//response to salt stress;GO:0055114//oxidation-reduction process;GO:0009620//response to fungus	gi|343794766|gb|AEM62879.1|/2.88599e-178/ACC oxidase 3 [Actinidia chinensis]
Achn188131	2115	40683	0.9995	663.18	10686	0.9986	247.448	48908	0.9995	1038.24	154348	0.9995	2600.62	3522	0.9995	68.0672	16171	1	356.941	42543	0.9995	984.276	GO:0005829//cytosol;GO:0005618//cell wall;GO:0005886//plasma membrane	GO:0005524//ATP binding;GO:0051082//unfolded protein binding	GO:0006457//protein folding;GO:0009408//response to heat;GO:0046685//response to arsenic-containing substance;GO:0009644//response to high light intensity;GO:0042542//response to hydrogen peroxide;GO:0009816//defense response to bacterium, incompatible interaction	gi|255545176|ref|XP_002513649.1|/0/heat shock protein, putative [Ricinus communis]
Achn057321	279	39754	0.6452	4912.53	36825	0.6452	6464.26	82115	0.6452	13214.4	31275	0.6416	3994.65	70880	0.6452	10384.3	124846	0.6452	20890.1	64314	0.6416	11279.8	-	-	-	gi|297836874|ref|XP_002886319.1|/8.40047e-21/expressed protein [Arabidopsis lyrata subsp. lyrata]
Achn095791	2457	39727	0.9817	557.454	5190	0.9809	103.453	9243	0.9809	168.903	29415	0.9817	426.628	5367	0.9809	89.2864	7444	0.9809	141.44	6793	0.9796	135.287	GO:0005739//mitochondrion;GO:0016023//cytoplasmic membrane-bounded vesicle;GO:0009507//chloroplast;GO:0005773//vacuole;GO:0005783//endoplasmic reticulum;GO:0005634//nucleus;GO:0005886//plasma membrane	GO:0005524//ATP binding;GO:0051082//unfolded protein binding	GO:0009306//protein secretion;GO:0009414//response to water deprivation;GO:0006457//protein folding;GO:0009651//response to salt stress;GO:0010075//regulation of meristem growth;GO:0009409//response to cold;GO:0009934//regulation of meristem structural organization;GO:0046686//response to cadmium ion	gi|225457939|ref|XP_002273785.1|/0/PREDICTED: endoplasmin homolog [Vitis vinifera]
Achn326281	846	39606	0.948	1614.06	32207	0.948	1864.49	42234	0.948	2241.41	38201	0.948	1609.13	30720	0.9468	1484.26	24951	0.948	1376.85	33844	0.948	1957.54	GO:0005634//nucleus	-	GO:0009751//response to salicylic acid stimulus;GO:0007568//aging;GO:0006464//cellular protein modification process	gi|413935668|gb|AFW70219.1|/7.44772e-143/polyubiquitin-like protein [Zea mays]
Achn241151	975	38441	0.9979	1359.31	1475	0.9949	74.0913	1316	0.9979	60.6011	1703	0.9918	62.2438	1301	0.9938	54.5421	541	0.9867	25.9038	633	0.9487	31.7686	GO:0005794//Golgi apparatus;GO:0009506//plasmodesma;GO:0005886//plasma membrane;GO:0005829//cytosol	GO:0045552//dihydrokaempferol 4-reductase activity;GO:0004022//alcohol dehydrogenase (NAD) activity;GO:0050662//coenzyme binding;GO:0000166//nucleotide binding	GO:0046482//para-aminobenzoic acid metabolic process;GO:0055114//oxidation-reduction process	gi|308943767|gb|ADO51749.1|/9.22791e-167/cinnamyl alcohol dehydrogenase [Camellia sinensis]
Achn061701	1371	37809	0.8089	950.794	16204	0.8089	578.848	21454	0.8089	702.587	27791	0.8089	722.358	16625	0.8082	495.659	3854	0.8074	131.233	8052	0.8074	287.386	GO:0044428//nuclear part;GO:0044434	GO:0008233//peptidase activity	GO:0006508//proteolysis	gi|146215990|gb|ABQ10197.1|/7.9321e-176/actinidin Act4a [Actinidia eriantha]
Achn282341	1314	37519	0.9985	984.429	463	0.9444	17.257	472	0.9886	16.1278	494	0.9642	13.3973	421	0.9833	13.0962	99	0.8447	3.5173	89	0.8212	3.31431	GO:0005576//extracellular region	GO:0016787//hydrolase activity	-	gi|224142001|ref|XP_002324349.1|/2.86659e-143/predicted protein [Populus trichocarpa]
Achn067621	1557	36885	0.9987	816.751	51	0.8619	1.60421	32	0.6699	0.922764	3	0.1702	0.0686623	12	0.3121	0.31503	8	0.4624	0.239868	8	0.2325	0.25142	-	-	-	gi|359475044|ref|XP_003631574.1|/1.22865e-159/PREDICTED: uncharacterized protein LOC100245206 [Vitis vinifera]
Achn036621	927	36827	0.9989	1369.67	437	0.9924	23.0878	1818	0.9968	88.0529	5401	0.9968	207.625	4855	0.9946	214.076	787	0.9914	39.6337	509	0.9633	26.8681	GO:0009705//plant-type vacuole membrane	GO:0015369//calcium:hydrogen antiporter activity;GO:0005515//protein binding	GO:0006814//sodium ion transport;GO:0030026//cellular manganese ion homeostasis;GO:0006882//cellular zinc ion homeostasis;GO:0055062//phosphate ion homeostasis;GO:0006874//cellular calcium ion homeostasis;GO:0006793//phosphorus metabolic process;GO:0006816//calcium ion transport;GO:0010351//lithium ion transport;GO:0009624//response to nematode;GO:0051592//response to calcium ion	gi|470133379|ref|XP_004302544.1|/5.89743e-75/PREDICTED: vacuolar cation/proton exchanger 1-like [Fragaria vesca subsp. vesca]
Achn379761	1527	35902	0.9993	810.603	36439	0.9993	1168.71	34463	0.9993	1013.31	40879	0.9993	953.997	49844	0.9993	1334.24	36390	0.9993	1112.53	39881	0.9993	1277.99	-	GO:0020037//heme binding;GO:0016705//oxidoreductase activity, acting on paired donors, with incorporation or reduction of molecular oxygen;GO:0004497//monooxygenase activity;GO:0005506//iron ion binding;GO:0009055//electron carrier activity	GO:0055114//oxidation-reduction process	gi|224127430|ref|XP_002320072.1|/0/cytochrome P450 [Populus trichocarpa]
Achn337161	375	35332	0.904	3248.37	43277	0.8427	5652.05	48803	0.7813	5843.12	32585	0.7653	3096.51	38058	0.7467	4148.33	4630	0.4933	576.394	3220	0.4933	420.169	-	-	-	gi|1171035|sp|P43390.1|MT2_ACTDE/1.1718e-22/RecName: Full=Metallothionein-like protein type 2
Achn019431	840	34591	0.9988	1419.75	36003	0.9988	2099.13	38095	0.9988	2036.19	53986	0.9976	2290.28	42203	0.9988	2053.63	39679	0.9988	2205.22	41653	0.9988	2426.42	GO:0005773//vacuole;GO:0046658//anchored to plasma membrane;GO:0009506//plasmodesma;GO:0016021//integral to membrane;GO:0005634//nucleus	GO:0005515//protein binding;GO:0015250//water channel activity	GO:0006833//water transport;GO:0055085//transmembrane transport;GO:0009737//response to abscisic acid stimulus	gi|171190270|gb|ACB42441.1|/1.4319e-146/aquaporin PIP2;4 [Gossypium hirsutum]
Achn258511	375	34554	0.8053	3176.84	253	0.792	33.0422	328	0.784	39.271	507	0.7893	48.1795	1718	0.9173	187.262	205	0.68	25.5207	607	0.7973	79.2057	-	-	GO:0006810//transport	gi|329762910|gb|AEC04836.1|/3.74735e-29/lipid transfer protein [Dimocarpus longan]
Achn355261	1347	34224	0.7758	875.975	48624	0.7765	1767.92	43727	0.7758	1457.51	71408	0.7765	1889.14	58280	0.8374	1768.52	48912	0.8426	1695.19	44665	0.8434	1622.55	GO:0005829//cytosol;GO:0005576//extracellular region;GO:0005773//vacuole	GO:0008234//cysteine-type peptidase activity	GO:0042744//hydrogen peroxide catabolic process;GO:0009750//response to fructose stimulus;GO:0009651//response to salt stress;GO:0009266//response to temperature stimulus;GO:0006508//proteolysis;GO:0006972//hyperosmotic response;GO:0006816//calcium ion transport;GO:0006833//water transport;GO:0007568//aging;GO:0007030//Golgi organization;GO:0006096//glycolysis;GO:0009723//response to ethylene sti…	gi|146215994|gb|ABQ10199.1|/0/cysteine protease Cp1 [Actinidia deliciosa]
Achn353361	2829	32665	0.9996	398.087	1062	0.9961	18.3853	449	0.9784	7.12595	4803	0.9996	60.5014	2104	0.9958	30.3999	938	0.9982	15.4789	4461	0.9989	77.1611	-	-	-	gi|302824135|ref|XP_002993713.1|/0/hypothetical protein SELMODRAFT_449207 [Selaginella moellendorffii]
Achn066781	3303	31732	0.9891	331.221	19388	0.987	287.478	20054	0.9349	272.597	20678	0.9903	223.093	19833	0.8895	245.436	17544	0.8665	247.965	16405	0.9528	243.034	GO:0005773//vacuole;GO:0009507//chloroplast;GO:0005730//nucleolus;GO:0005886//plasma membrane;GO:0005739//mitochondrion	GO:0003746//translation elongation factor activity;GO:0005525//GTP binding;GO:0003924//GTPase activity	GO:0006414//translational elongation;GO:0006184//GTP catabolic process;GO:0046686//response to cadmium ion	gi|61741088|gb|AAX54511.1|/0/elongation factor 1 alpha [Actinidia deliciosa]
Achn080211	621	31702	0.9436	1760.04	23444	0.9436	1848.93	24862	0.9436	1797.52	34056	0.9436	1954.29	33976	0.9436	2236.35	23257	0.9436	1748.37	33593	0.9436	2647.01	GO:0005773//vacuole	-	GO:0006464//cellular protein modification process;GO:0009751//response to salicylic acid stimulus;GO:0007568//aging	gi|297735960|emb|CBI23934.3|/8.25107e-107/unnamed protein product [Vitis vinifera]
Achn186491	2466	30008	0.9988	419.539	4299	0.998	85.3797	5185	0.998	94.4028	14610	0.9988	211.127	4808	0.998	79.6948	8006	0.9996	151.563	5223	0.9968	103.64	GO:0005774//vacuolar membrane;GO:0048046//apoplast;GO:0016023//cytoplasmic membrane-bounded vesicle;GO:0009507//chloroplast;GO:0005794//Golgi apparatus;GO:0005829//cytosol;GO:0009506//plasmodesma;GO:0005783//endoplasmic reticulum;GO:0005886//plasma membrane;GO:0005634//nucleus;GO:0005739//mitochondrion	GO:0051082//unfolded protein binding;GO:0005524//ATP binding	GO:0006499//N-terminal protein myristoylation;GO:0006094//gluconeogenesis;GO:0009934//regulation of meristem structural organization;GO:0006457//protein folding;GO:0042542//response to hydrogen peroxide;GO:0006833//water transport;GO:0009414//response to water deprivation;GO:0009306//protein secretion;GO:0010075//regulation of meristem growth;GO:0009651//response to salt stress;GO:0006972//hypero…	gi|224085900|ref|XP_002307732.1|/0/predicted protein [Populus trichocarpa]
Achn153791	1704	29993	0.9977	606.847	6091	0.9977	175.065	15334	0.9994	404.032	11893	0.9994	248.718	6842	0.9982	164.124	475	0.9607	13.0135	1629	0.98	46.779	GO:0005737//cytoplasm	GO:0045548//phenylalanine ammonia-lyase activity	GO:0009800//cinnamic acid biosynthetic process;GO:0006559//L-phenylalanine catabolic process	gi|1171998|sp|P45726.1|PALY_CAMSI/0/RecName: Full=Phenylalanine ammonia-lyase
Achn361321	2076	29903	0.999	496.611	7789	0.9981	183.753	8140	0.999	176.046	15646	0.999	268.573	5562	0.999	109.512	5299	0.9986	119.162	9933	0.999	234.127	-	GO:0005524//ATP binding;GO:0051082//unfolded protein binding	GO:0006457//protein folding;GO:0006950//response to stress	gi|359495606|ref|XP_003635036.1|/0/PREDICTED: heat shock cognate protein 80-like [Vitis vinifera]
Achn190951	1458	29875	0.9993	706.446	14500	0.9993	487.069	9423	0.9993	290.176	7285	0.9979	178.057	11563	0.9966	324.169	3627	0.9973	116.134	6061	0.9966	203.416	GO:0005774//vacuolar membrane;GO:0048046//apoplast;GO:0005794//Golgi apparatus;GO:0005829//cytosol;GO:0009506//plasmodesma;GO:0005886//plasma membrane	GO:0000166//nucleotide binding;GO:0004013//adenosylhomocysteinase activity;GO:0005507//copper ion binding	GO:0051788//response to misfolded protein;GO:0009853//photorespiration;GO:0006094//gluconeogenesis;GO:0006346//methylation-dependent chromatin silencing;GO:0006833//water transport;GO:0009793//embryo development ending in seed dormancy;GO:0051049//regulation of transport;GO:0009651//response to salt stress;GO:0080129//proteasome core complex assembly;GO:0048767//root hair elongation;GO:0006972//h…	gi|449442393|ref|XP_004138966.1|/0/PREDICTED: adenosylhomocysteinase-like [Cucumis sativus]
Achn155671	1503	29797	0.998	683.506	22080	0.998	719.482	27846	0.9987	831.827	24494	0.9973	580.747	14160	0.998	385.091	10252	0.9973	318.434	8785	0.998	286.01	GO:0005886//plasma membrane;GO:0009507//chloroplast	-	-	gi|255546077|ref|XP_002514098.1|/0/conserved hypothetical protein [Ricinus communis]
Achn244751	1512	29518	0.8353	673.075	11071	0.8333	358.604	9947	0.8333	295.372	5499	0.834	129.604	12622	0.834	341.221	3989	0.8347	123.164	5308	0.834	171.782	GO:0005874//microtubule;GO:0005737//cytoplasm	GO:0003924//GTPase activity;GO:0005200//structural constituent of cytoskeleton;GO:0005525//GTP binding	GO:0051258//protein polymerization;GO:0006184//GTP catabolic process;GO:0007017//microtubule-based process	gi|224284903|gb|ACN40181.1|/0/unknown [Picea sitchensis]
Achn168721	1170	29362	0.9991	865.224	2715	0.9974	113.649	1803	0.9957	69.1894	2688	0.9974	81.8709	2854	0.9983	99.7073	621	0.9966	24.7785	1860	0.9889	77.7904	-	GO:0016747//transferase activity, transferring acyl groups other than amino-acyl groups	GO:0009058//biosynthetic process	gi|22797395|emb|CAC88858.1|/0/chalcone synthase [Rhododendron simsii]
Achn376321	1767	29355	0.9134	572.762	12341	0.9117	342.053	19151	0.9643	486.614	50320	0.9134	1014.82	13218	0.9117	305.765	23568	0.9338	622.668	18020	0.91	499.019	GO:0005739//mitochondrion;GO:0009941//chloroplast envelope;GO:0009579//thylakoid;GO:0009570//chloroplast stroma;GO:0022626//cytosolic ribosome;GO:0016020//membrane;GO:0048046//apoplast	GO:0005524//ATP binding	GO:0042026//protein refolding;GO:0016226//iron-sulfur cluster assembly;GO:0009658//chloroplast organization;GO:0048481//ovule development;GO:0009793//embryo development ending in seed dormancy	gi|359479362|ref|XP_002277357.2|/0/PREDICTED: ruBisCO large subunit-binding protein subunit alpha, chloroplastic-like [Vitis vinifera]
Achn343961	618	29124	0.9951	1624.77	93103	0.9968	7378.28	94673	0.9984	6878.08	76832	0.9968	4430.37	88922	0.9984	5881.39	50759	0.9968	3834.38	62460	0.9968	4945.53	-	-	GO:0050896//response to stimulus	gi|225459822|ref|XP_002285919.1|/2.56535e-68/PREDICTED: phosphoprotein ECPP44-like [Vitis vinifera]
Achn349901	1317	29096	0.7585	761.686	11667	0.7608	433.864	10231	0.7593	348.788	9796	0.7608	265.063	13557	0.7616	420.762	9920	0.7608	351.638	11547	0.7547	429.025	GO:0005634//nucleus;GO:0005737//cytoplasm	GO:0030246//carbohydrate binding	-	gi|462397759|gb|EMJ03427.1|/4.97418e-95/hypothetical protein PRUPE_ppa008625mg [Prunus persica]
Achn385221	864	28886	0.4896	1152.66	36339	0.3634	2059.87	51789	0.4688	2691.24	38321	0.6215	1580.55	85288	0.4711	4034.9	99347	0.4965	5367.98	70001	0.4606	3964.51	-	-	-	gi|224145260|ref|XP_002325581.1|/9.36932e-16/predicted protein [Populus trichocarpa]
Achn167271	1590	28811	0.973	624.726	23709	0.939	730.291	30810	0.939	870.009	31649	0.939	709.331	17883	0.939	459.729	15054	0.939	442.003	11815	0.9428	363.61	GO:0005886//plasma membrane;GO:0009507//chloroplast	-	-	gi|255546077|ref|XP_002514098.1|/0/conserved hypothetical protein [Ricinus communis]
Achn038161	2487	28235	0.9984	391.418	19898	0.9622	391.844	12861	0.9984	232.182	12385	0.9984	177.462	17205	0.9984	282.773	2974	0.9614	55.8258	7676	0.9622	151.028	GO:0009506//plasmodesma;GO:0009507//chloroplast	GO:0004553//hydrolase activity, hydrolyzing O-glycosyl compounds;GO:0047268//galactinol-raffinose galactosyltransferase activity	GO:0009744//response to sucrose stimulus;GO:0006979//response to oxidative stress;GO:0009409//response to cold;GO:0009750//response to fructose stimulus;GO:0008152//metabolic process;GO:0080167//response to karrikin	gi|359484223|ref|XP_002285418.2|/0/PREDICTED: probable galactinol--sucrose galactosyltransferase 6-like [Vitis vinifera]
Achn294311	2163	28071	0.9274	447.435	8503	0.9288	192.529	12332	0.9274	255.98	12429	0.927	204.77	4604	0.9265	87.0037	4172	0.927	90.0446	1439	0.9052	32.5539	-	GO:0008792//arginine decarboxylase activity	GO:0006979//response to oxidative stress;GO:0009753//response to jasmonic acid stimulus;GO:0009446//putrescine biosynthetic process;GO:0048316//seed development;GO:0008295//spermidine biosynthetic process;GO:0006527//arginine catabolic process;GO:0009651//response to salt stress;GO:0009409//response to cold;GO:0009611//response to wounding;GO:0009737//response to abscisic acid stimulus;GO:0080167…	gi|394305089|gb|AFN26936.1|/0/arginine decarboxylase [Camellia sinensis]
Achn295941	1536	27991	0.9993	628.284	3844	0.9954	122.567	5269	0.9967	154.016	9193	0.9928	213.281	4596	0.9909	122.306	3137	0.6283	95.344	3105	0.9538	98.9166	-	GO:0050236//pyridoxine:NADP 4-dehydrogenase activity	GO:0055114//oxidation-reduction process	gi|462419339|gb|EMJ23602.1|/3.40826e-146/hypothetical protein PRUPE_ppa008135mg [Prunus persica]
Achn264931	816	27936	0.9988	1180.33	2449	0.9951	146.987	1329	0.9951	73.1247	877	0.9939	38.2997	1582	0.9939	79.2456	4	0.4412	0.228844	160	0.9865	9.59464	GO:0009505//plant-type cell wall;GO:0048046//apoplast;GO:0009507//chloroplast	GO:0004190//aspartic-type endopeptidase activity	GO:0006508//proteolysis	gi|449449334|ref|XP_004142420.1|/3.25709e-124/PREDICTED: aspartic proteinase nepenthesin-1-like [Cucumis sativus]
Achn369761	1167	27873	0.9991	823.458	74	0.8912	3.10557	80	0.9057	3.07786	21	0.6341	0.64126	8	0.2948	0.280206	2	0.1011	0.0800072	-	-	-	-	GO:0016747//transferase activity, transferring acyl groups other than amino-acyl groups	GO:0009058//biosynthetic process	gi|153805696|gb|ABS52573.1|/0/chalcone synthase [Gossypium hirsutum]
Achn018701	4929	27736	0.9531	194.005	8847	0.9513	87.9057	9500	0.9523	86.5355	22533	0.9535	162.909	11909	0.9511	98.7587	15271	0.9527	144.637	14060	0.9509	139.581	GO:0000325//plant-type vacuole;GO:0005774//vacuolar membrane;GO:0016021//integral to membrane	GO:0071992//phytochelatin transmembrane transporter activity;GO:0032440//2-alkenal reductase [NAD(P)] activity;GO:0015446//arsenite-transmembrane transporting ATPase activity;GO:0008559//xenobiotic-transporting ATPase activity;GO:0005524//ATP binding	GO:0015700//arsenite transport;GO:0009407//toxin catabolic process;GO:0046685//response to arsenic-containing substance;GO:0071994;GO:0010583//response to cyclopentenone;GO:0055114//oxidation-reduction process;GO:0006200//ATP catabolic process	gi|225443996|ref|XP_002280819.1|/0/PREDICTED: ABC transporter C family member 2 isoform 1 [Vitis vinifera]
Achn293391	1353	27649	0.9985	704.547	27018	0.9985	977.992	20783	0.9985	689.668	11592	0.9985	305.314	24537	0.9985	741.28	4501	0.9978	155.304	8157	0.9956	295.007	GO:0005874//microtubule;GO:0005737//cytoplasm	GO:0003924//GTPase activity;GO:0005200//structural constituent of cytoskeleton;GO:0005525//GTP binding	GO:0051258//protein polymerization;GO:0006184//GTP catabolic process;GO:0007017//microtubule-based process	gi|224284903|gb|ACN40181.1|/0/unknown [Picea sitchensis]
Achn002561	858	27442	0.9848	1102.7	140	0.9767	7.99136	156	0.958	8.16332	59	0.5641	2.45048	55	0.4207	2.6202	4	0.3159	0.217642	22	0.1935	1.25468	-	GO:0016702//oxidoreductase activity, acting on single donors with incorporation of molecular oxygen, incorporation of two atoms of oxygen;GO:0050589//leucocyanidin oxygenase activity	GO:0009753//response to jasmonic acid stimulus;GO:0009611//response to wounding;GO:0010023//proanthocyanidin biosynthetic process;GO:0007033//vacuole organization;GO:0055114//oxidation-reduction process	gi|378749118|gb|AFC37246.1|/5.64917e-146/anthocyanidin synthase [Camellia chekiangoleosa]
Achn361621	1125	26335	0.9947	807.067	5280	0.9591	229.859	2514	0.9573	100.333	3571	0.9573	113.116	4419	0.9547	160.557	214	0.9227	8.88038	1849	0.9476	80.4236	-	GO:0016702//oxidoreductase activity, acting on single donors with incorporation of molecular oxygen, incorporation of two atoms of oxygen;GO:0050589//leucocyanidin oxygenase activity	GO:0009753//response to jasmonic acid stimulus;GO:0009611//response to wounding;GO:0010023//proanthocyanidin biosynthetic process;GO:0007033//vacuole organization;GO:0055114//oxidation-reduction process	gi|378749118|gb|AFC37246.1|/1.3922e-180/anthocyanidin synthase [Camellia chekiangoleosa]
Achn017181	4110	26032	0.9311	218.371	11083	0.863	132.067	11424	0.8613	124.797	17556	0.9105	152.219	13000	0.844	129.289	10557	0.9012	119.914	11965	0.8002	142.452	GO:0005789//endoplasmic reticulum membrane;GO:0009505//plant-type cell wall;GO:0005773//vacuole;GO:0016023//cytoplasmic membrane-bounded vesicle;GO:0005886//plasma membrane;GO:0016021//integral to membrane;GO:0009507//chloroplast;GO:0005739//mitochondrion	GO:0005509//calcium ion binding;GO:0051082//unfolded protein binding	GO:0006457//protein folding	gi|297797141|ref|XP_002866455.1|/0/hypothetical protein ARALYDRAFT_496347 [Arabidopsis lyrata subsp. lyrata]
Achn220651	780	25715	0.9808	1136.63	106	0.7423	6.65566	292	0.8756	16.8081	270	0.8449	12.3355	367	0.7949	19.2323	121	0.7244	7.24204	336	0.8064	21.0787	GO:0005618//cell wall;GO:0005576//extracellular region;GO:0005737//cytoplasm	GO:0016787//hydrolase activity;GO:0016757//transferase activity, transferring glycosyl groups	GO:0009987//cellular process;GO:0009628//response to abiotic stimulus;GO:0005975//carbohydrate metabolic process	gi|187372964|gb|ACD03216.1|/6.98263e-121/xyloglucan endotransglucosylase/hydrolase 6 [Actinidia deliciosa]
Achn372361	1302	25669	0.9455	679.715	30354	0.9455	1141.79	17901	0.9493	617.299	30488	0.9455	834.457	47811	0.9462	1500.98	11418	0.9439	409.401	45570	0.9462	1712.64	GO:0009536//plastid	GO:0016779//nucleotidyltransferase activity	GO:0009250//glucan biosynthetic process	gi|225428422|ref|XP_002283855.1|/0/PREDICTED: glucose-1-phosphate adenylyltransferase large subunit 1 [Vitis vinifera]
Achn299701	1704	25227	0.9683	510.416	6056	0.9642	174.059	6622	0.9654	174.481	7950	0.9677	166.258	8051	0.966	193.125	6563	0.9642	179.805	5177	0.9583	148.665	GO:0005634//nucleus	GO:0005515//protein binding	GO:0016558//protein import into peroxisome matrix;GO:0000956//nuclear-transcribed mRNA catabolic process;GO:0006635//fatty acid beta-oxidation	gi|225432666|ref|XP_002282465.1|/0/PREDICTED: protein FRIGIDA-like [Vitis vinifera]
Achn341291	1344	25072	0.9993	643.159	11721	0.9985	427.116	13844	0.9978	462.479	19930	0.9993	528.438	12069	0.9985	367.055	7457	0.9955	259.021	11017	0.9926	401.11	GO:0005773//vacuole;GO:0009507//chloroplast;GO:0005730//nucleolus;GO:0005886//plasma membrane;GO:0005739//mitochondrion	GO:0016779//nucleotidyltransferase activity;GO:0003746//translation elongation factor activity;GO:0005525//GTP binding;GO:0003924//GTPase activity	GO:0006414//translational elongation;GO:0006184//GTP catabolic process;GO:0046686//response to cadmium ion	gi|225449120|ref|XP_002277159.1|/0/PREDICTED: elongation factor 1-alpha [Vitis vinifera]
Achn258371	759	24734	0.9987	1123.52	21388	0.9987	1380.09	13584	0.9974	803.554	11714	0.9974	549.983	9609	0.9987	517.482	2052	0.9974	126.213	8593	0.9974	553.99	GO:0016021//integral to membrane;GO:0009941//chloroplast envelope;GO:0009705//plant-type vacuole membrane;GO:0000326//protein storage vacuole;GO:0042807//central vacuole;GO:0043674//columella;GO:0005783//endoplasmic reticulum;GO:0005886//plasma membrane	GO:0015204//urea transmembrane transporter activity	GO:0042742//defense response to bacterium;GO:0071918//urea transmembrane transport;GO:0080170//hydrogen peroxide transmembrane transport;GO:0006833//water transport;GO:0030104//water homeostasis	gi|383479044|gb|AFH36344.1|/4.15179e-123/aquaporin TIP2;2 [Quercus petraea]
Achn006511	1314	24512	0.9992	643.15	32139	0.9992	1197.89	40692	0.9992	1390.41	28438	0.9992	771.24	49888	0.9992	1551.89	32388	0.9992	1150.69	23245	0.9992	865.632	-	GO:0003676//nucleic acid binding;GO:0000166//nucleotide binding	-	gi|2708532|gb|AAB92518.1|/0/putative RNA binding protein [Nicotiana tabacum]
Achn292201	2028	24455	0.9995	415.746	17200	0.999	415.375	14724	0.9995	325.977	27117	0.9995	476.496	13306	0.9985	268.187	9480	0.9985	218.228	6492	0.9985	156.642	-	GO:0005488//binding	-	gi|225448453|ref|XP_002269430.1|/0/PREDICTED: zinc finger CCCH domain-containing protein 29-like [Vitis vinifera]
Achn030021	1386	24348	0.8405	605.66	5525	0.8355	195.231	5323	0.8254	172.434	4031	0.8369	103.642	5211	0.8016	153.68	1679	0.8283	56.5532	3174	0.8254	112.058	-	GO:0047918//GDP-mannose 3,5-epimerase activity;GO:0050662//coenzyme binding;GO:0000166//nucleotide binding	GO:0044237//cellular metabolic process	gi|284437921|gb|ADB85573.1|/0/GDP-D-mannose 3',5'-epimerase [Actinidia deliciosa]
Achn177691	2403	24222	0.9655	347.524	5978	0.9659	121.838	4434	0.965	82.846	6526	0.9621	96.7786	3892	0.9655	66.203	2870	0.9634	55.7568	2937	0.9571	59.8066	GO:0005634//nucleus;GO:0005886//plasma membrane;GO:0009536//plastid	-	-	gi|365222860|gb|AEW69782.1|/0/Hop-interacting protein THI007 [Solanum lycopersicum]
Achn008691	468	24019	0.4573	1769.45	143060	0.4402	14971.1	212507	0.4594	20387.2	64471	0.4594	4909.13	143753	0.4594	12555.4	77982	0.4594	7778.91	41580	0.4594	4347.48	GO:0005739//mitochondrion;GO:0009507//chloroplast	GO:0016787//hydrolase activity	-	gi|94502636|ref|YP_588293.1|/3.55963e-63/chloroplast hypothetical protein [Zea mays subsp. mays]
Achn309401	2394	24015	0.9762	345.849	14783	0.9762	302.426	17090	0.9762	320.514	23375	0.9766	347.947	20462	0.9766	349.368	10497	0.9754	204.697	16706	0.9741	341.466	GO:0005739//mitochondrion;GO:0009941//chloroplast envelope;GO:0030136//clathrin-coated vesicle;GO:0005634//nucleus;GO:0005886//plasma membrane	GO:0005509//calcium ion binding;GO:0005546//phosphatidylinositol-4,5-bisphosphate binding;GO:0004630//phospholipase D activity;GO:0070290//NAPE-specific phospholipase D activity	GO:0009789//positive regulation of abscisic acid mediated signaling pathway;GO:0009845//seed germination;GO:0016042//lipid catabolic process;GO:0046470//phosphatidylcholine metabolic process;GO:0010119//regulation of stomatal movement;GO:0046686//response to cadmium ion	gi|255553165|ref|XP_002517625.1|/0/phopholipase d alpha, putative [Ricinus communis]
Achn252511	1344	23618	0.9993	605.86	17302	0.9993	630.488	12545	0.9985	419.084	9670	0.9993	256.397	13672	0.9993	415.807	8693	0.9985	301.954	10843	0.9993	394.775	GO:0005773//vacuole;GO:0009507//chloroplast;GO:0005730//nucleolus;GO:0005886//plasma membrane;GO:0005739//mitochondrion	GO:0016779//nucleotidyltransferase activity;GO:0003746//translation elongation factor activity;GO:0005525//GTP binding;GO:0003924//GTPase activity	GO:0006414//translational elongation;GO:0006184//GTP catabolic process;GO:0046686//response to cadmium ion	gi|48527431|gb|AAT45847.1|/0/elongation factor 1-alpha 1 [Elaeis guineensis]
Achn340321	1611	23059	0.9714	493.485	2710	0.8821	82.3861	11352	0.8957	316.378	40007	0.905	884.966	24948	0.9044	632.993	96495	0.9056	2796.27	34873	0.9292	1059.24	GO:0005618//cell wall;GO:0005576//extracellular region;GO:0005773//vacuole	GO:0008061//chitin binding;GO:0004568//chitinase activity	GO:0006952//defense response;GO:0006032//chitin catabolic process;GO:0016998//cell wall macromolecule catabolic process;GO:0000272//polysaccharide catabolic process	gi|1705810|sp|P52406.1|CHI4_SOLTU/5.81202e-112/RecName: Full=Endochitinase 4; Flags: Precursor
Achn066721	855	22757	0.9988	917.651	63780	0.9988	3653.41	49370	0.9988	2592.55	22159	0.9988	923.57	30996	0.9988	1481.83	587	0.9942	32.051	20649	0.9988	1181.77	GO:0005773//vacuole;GO:0005886//plasma membrane;GO:0016021//integral to membrane;GO:0009507//chloroplast	GO:0005215//transporter activity	GO:0009269//response to desiccation;GO:0006833//water transport;GO:0006970//response to osmotic stress;GO:0080170//hydrogen peroxide transmembrane transport;GO:0009737//response to abscisic acid stimulus	gi|349891782|gb|AEQ20672.1|/5.07812e-147/PIP2;1 [Karelinia caspia]
Achn102291	1728	22627	0.9907	451.452	10	0.4253	0.283424	153	0.9248	3.97537	33	0.7199	0.680544	19	0.57	0.449437	155	0.9786	4.18753	20	0.4699	0.56635	-	GO:0046872//metal ion binding;GO:0004097//catechol oxidase activity	GO:0046148//pigment biosynthetic process;GO:0055114//oxidation-reduction process	gi|222093457|gb|ACM43505.1|/0/polyphenoloxidase [Camellia nitidissima]
Achn125831	1137	22568	0.9991	684.323	844231	0.9991	36364.8	640988	0.9991	25311.6	276976	0.9991	8680.96	1377154	0.9991	49508.6	623126	0.9991	25585	500787	0.9991	21552.2	GO:0044444//cytoplasmic part;GO:0043231//intracellular membrane-bounded organelle	GO:0008233//peptidase activity	-	gi|146215980|gb|ABQ10192.1|/0/actinidin Act2a [Actinidia deliciosa]
Achn236071	507	22525	0.9487	1531.74	54915	0.9487	5304.73	57157	0.9487	5061.64	35907	0.9487	2523.81	72561	0.9487	5849.98	45748	0.9487	4212.45	31538	0.9467	3043.86	GO:0009579//thylakoid;GO:0009507//chloroplast;GO:0090406//pollen tube;GO:0005634//nucleus;GO:0005886//plasma membrane;GO:0048046//apoplast	-	GO:0048768//root hair cell tip growth;GO:0042742//defense response to bacterium;GO:0001558//regulation of cell growth;GO:0009860//pollen tube growth;GO:0010252//auxin homeostasis;GO:0048527//lateral root development;GO:0008283//cell proliferation;GO:0046686//response to cadmium ion;GO:0040014//regulation of multicellular organism growth;GO:0007346//regulation of mitotic cell cycle;GO:0009790//emb…	gi|462419120|gb|EMJ23383.1|/2.12754e-81/hypothetical protein PRUPE_ppa009639mg [Prunus persica]
Achn115201	2721	22138	0.9982	280.504	8471	0.9993	152.471	12092	0.9985	199.526	10392	0.9993	136.1	3395	0.9978	51	807	0.9949	13.8457	692	0.9886	12.4445	-	GO:0016165//lipoxygenase activity;GO:0005506//iron ion binding	GO:0055114//oxidation-reduction process;GO:0009620//response to fungus;GO:0080086//stamen filament development;GO:0009555//pollen development;GO:0009901//anther dehiscence;GO:0031408//oxylipin biosynthetic process	gi|32454714|gb|AAP83138.1|/0/lipoxygenase [Nicotiana attenuata]
Achn305291	549	22009	0.9982	1382.15	65316	0.9982	5826.76	69376	0.9982	5673.7	93309	0.9982	6056.72	292932	0.9982	21809.9	377682	0.9982	32116.2	461319	0.9982	41117.6	-	-	-	gi|292494378|dbj|BAI94530.1|/2.03469e-57/abscisic acid stress ripening protein homolog [Prunus mume]
Achn295261	2049	22007	0.9351	370.295	7670	0.9356	183.33	10509	0.9351	230.276	16988	0.9356	295.452	14159	0.9356	282.455	21285	0.9356	484.955	12896	0.9341	307.973	GO:0016020//membrane	GO:0000155//phosphorelay sensor kinase activity;GO:0051740//ethylene binding;GO:0005524//ATP binding	GO:0023014//signal transduction by phosphorylation;GO:0000160//two-component signal transduction system (phosphorelay)	gi|163639425|gb|ABY28263.1|/0/ethylene receptor ERS1b [Actinidia deliciosa]
Achn150921	1008	22006	0.999	752.678	69530	0.999	3378.25	51149	0.999	2278.27	11618	0.998	410.73	24661	0.999	1000.02	1194	0.996	55.2986	9920	0.998	481.56	-	GO:0020037//heme binding;GO:0046872//metal ion binding;GO:0004601//peroxidase activity	GO:0055114//oxidation-reduction process;GO:0006979//response to oxidative stress	gi|225626261|gb|ACN97180.1|/1.18732e-172/peroxidase [Populus trichocarpa]
Achn044851	1092	21711	0.9625	685.466	16074	0.978	720.91	15762	0.9734	648.064	17067	0.9872	556.956	19124	0.9625	715.838	16912	0.9826	723.007	18407	0.9625	824.82	GO:0005829//cytosol;GO:0005618//cell wall;GO:0005730//nucleolus;GO:0005740//mitochondrial envelope;GO:0009507//chloroplast;GO:0005886//plasma membrane;GO:0048046//apoplast	GO:0005507//copper ion binding;GO:0004332//fructose-bisphosphate aldolase activity	GO:0009651//response to salt stress;GO:0006096//glycolysis;GO:0046686//response to cadmium ion;GO:0080167//response to karrikin	gi|432139323|gb|AGB05599.1|/8.07306e-178/fructose-bisphosphate aldolase 2 [Camellia oleifera]
Achn010101	2913	21647	0.964	256.204	2407	0.9619	40.4684	2068	0.9533	31.8742	7413	0.9636	90.6858	2578	0.9612	36.1744	1326	0.9609	21.2507	3529	0.9602	59.2803	GO:0016021//integral to membrane;GO:0009506//plasmodesma;GO:0005886//plasma membrane	GO:0042626//ATPase activity, coupled to transmembrane movement of substances;GO:0005524//ATP binding	GO:0055085//transmembrane transport;GO:0006200//ATP catabolic process;GO:0009624//response to nematode	gi|470143230|ref|XP_004307284.1|/0/PREDICTED: ABC transporter C family member 9-like [Fragaria vesca subsp. vesca]
Achn071801	7956	21308	0.9975	92.3372	3900	0.9677	24.0077	6945	0.9654	39.1929	8047	0.9725	36.0434	4807	0.9722	24.6967	12014	0.9805	70.4958	7165	0.9564	44.0677	GO:0005829//cytosol;GO:0005634//nucleus	GO:0003677//DNA binding;GO:0005524//ATP binding;GO:0016740//transferase activity;GO:0005515//protein binding;GO:0004386//helicase activity;GO:0003682//chromatin binding	GO:0043044//ATP-dependent chromatin remodeling;GO:0006355//regulation of transcription, DNA-dependent;GO:0040029//regulation of gene expression, epigenetic;GO:0010199//organ boundary specification between lateral organs and the meristem	gi|147789690|emb|CAN74059.1|/0/hypothetical protein VITISV_024679 [Vitis vinifera]
Achn264291	2739	21244	0.9996	267.407	7304	0.9996	130.602	7127	0.9993	116.827	14348	0.9993	186.675	8057	0.9971	120.238	7294	0.9993	124.321	9565	0.9993	170.88	GO:0015030//Cajal body;GO:0005719//nuclear euchromatin;GO:0005737//cytoplasm;GO:0005730//nucleolus	GO:0035197//siRNA binding;GO:0003743//translation initiation factor activity	GO:0006413//translational initiation;GO:0051567//histone H3-K9 methylation;GO:0009816//defense response to bacterium, incompatible interaction;GO:0010529//negative regulation of transposition;GO:0030422//production of siRNA involved in RNA interference;GO:0006342//chromatin silencing;GO:0006306//DNA methylation;GO:0048481//ovule development	gi|225436053|ref|XP_002275928.1|/0/PREDICTED: protein argonaute 4 [Vitis vinifera]
Achn353051	1482	21146	0.9987	491.936	8769	0.9926	289.789	8966	0.996	271.631	15852	0.9973	381.173	12474	0.9993	344.046	13300	0.9987	418.961	11393	0.996	376.174	GO:0000327//lytic vacuole within protein storage vacuole;GO:0009505//plant-type cell wall;GO:0009579//thylakoid;GO:0009507//chloroplast;GO:0005783//endoplasmic reticulum;GO:0005886//plasma membrane	GO:0009055//electron carrier activity;GO:0016853//isomerase activity;GO:0004579//dolichyl-diphosphooligosaccharide-protein glycotransferase activity;GO:0015035//protein disulfide oxidoreductase activity	GO:0006662//glycerol ether metabolic process;GO:0048316//seed development;GO:0034976//response to endoplasmic reticulum stress;GO:0009651//response to salt stress;GO:0045454//cell redox homeostasis;GO:0043067//regulation of programmed cell death;GO:0010043//response to zinc ion;GO:0046686//response to cadmium ion;GO:0009790//embryo development	gi|225459587|ref|XP_002285864.1|/0/PREDICTED: protein disulfide-isomerase [Vitis vinifera]
Achn387421	1014	21121	0.9882	718.133	543	0.9753	26.2266	1055	0.9744	46.7137	2148	0.9832	75.4888	1704	0.9813	68.6895	1630	0.9753	75.0447	1016	0.9793	49.0292	GO:0009505//plant-type cell wall;GO:0005773//vacuole;GO:0016020//membrane	GO:0046872//metal ion binding;GO:0020037//heme binding;GO:0004601//peroxidase activity	GO:0006979//response to oxidative stress;GO:0055114//oxidation-reduction process	gi|462396766|gb|EMJ02565.1|/1.74282e-147/hypothetical protein PRUPE_ppa007748mg [Prunus persica]
Achn269381	948	20948	0.8502	761.838	14181	0.8502	732.62	14128	0.8502	669.117	14203	0.8502	533.897	12215	0.8502	526.677	6442	0.9335	317.236	8144	0.8502	420.367	-	GO:0004356//glutamate-ammonia ligase activity;GO:0005524//ATP binding	GO:0006542//glutamine biosynthetic process	gi|1707955|sp|P51118.1|GLNA1_VITVI/8.06383e-160/RecName: Full=Glutamine synthetase cytosolic isozyme 1; AltName: Full=Glutamate--ammonia ligase
Achn281171	4743	20928	0.9992	152.126	2148	0.9989	22.18	1729	0.9911	16.3671	7424	0.9987	55.779	3119	0.9985	26.8795	2701	0.9977	26.5853	3107	0.9979	32.0544	GO:0009506//plasmodesma;GO:0005634//nucleus;GO:0005886//plasma membrane	GO:0051015//actin filament binding	GO:0000911//cytokinesis by cell plate formation;GO:0010014//meristem initiation;GO:0009965//leaf morphogenesis;GO:0010073//meristem maintenance;GO:0000226//microtubule cytoskeleton organization;GO:0010089//xylem development;GO:0042127//regulation of cell proliferation;GO:0009855//determination of bilateral symmetry;GO:0044036//cell wall macromolecule metabolic process	gi|359477550|ref|XP_003631994.1|/0/PREDICTED: uncharacterized protein LOC100254535 [Vitis vinifera]
Achn348501	411	20836	0.9976	1747.84	8237	0.9976	981.538	9057	0.9976	989.4	8895	0.9976	771.241	10192	0.9976	1013.62	7386	0.9976	838.953	6858	0.9951	816.497	GO:0000786//nucleosome;GO:0005634//nucleus	GO:0003677//DNA binding;GO:0046982//protein heterodimerization activity	GO:0006007//glucose catabolic process;GO:0006605//protein targeting;GO:0006334//nucleosome assembly	gi|15236103|ref|NP_195713.1|/1.13942e-70/histone H3 [Arabidopsis thaliana]
Achn228031	1599	20722	0.9825	446.799	606	0.9393	18.5611	462	0.9243	12.9725	868	0.9731	19.3445	923	0.9631	23.5946	44	0.5954	1.28462	43	0.4065	1.31589	GO:0005576//extracellular region;GO:0009505//plant-type cell wall	GO:0005507//copper ion binding;GO:0016491//oxidoreductase activity	GO:0055114//oxidation-reduction process	gi|462402091|gb|EMJ07648.1|/0/hypothetical protein PRUPE_ppa003411mg [Prunus persica]
Achn268001	1722	20536	0.9994	411.16	7450	0.9977	211.886	16534	0.9988	431.096	74519	0.9994	1542.13	6142	0.9988	145.793	18195	0.9988	493.275	15962	0.9988	453.579	GO:0005829//cytosol;GO:0071944//cell periphery;GO:0016020//membrane;GO:0005634//nucleus	GO:0005516//calmodulin binding;GO:0032266//phosphatidylinositol-3-phosphate binding;GO:0003755//peptidyl-prolyl cis-trans isomerase activity;GO:0005528//FK506 binding;GO:0080025//phosphatidylinositol-3,5-bisphosphate binding	GO:0034976//response to endoplasmic reticulum stress;GO:0009845//seed germination;GO:0000413//protein peptidyl-prolyl isomerization;GO:0006457//protein folding;GO:0009611//response to wounding;GO:0006970//response to osmotic stress;GO:0006499//N-terminal protein myristoylation;GO:0070370//cellular heat acclimation;GO:0046686//response to cadmium ion;GO:0009644//response to high light intensity;GO…	gi|359497288|ref|XP_002263566.2|/0/PREDICTED: 70 kDa peptidyl-prolyl isomerase [Vitis vinifera]
Achn303431	3327	20432	0.9979	211.732	10460	0.9994	153.978	9407	0.9952	126.949	19282	0.9994	206.531	13242	0.9991	162.69	11303	0.9976	158.603	15692	0.9967	230.794	-	GO:0016874//ligase activity;GO:0008641//small protein activating enzyme activity;GO:0005524//ATP binding	GO:0006464//cellular protein modification process	gi|359478703|ref|XP_002275617.2|/0/PREDICTED: ubiquitin-activating enzyme E1 1 [Vitis vinifera]
Achn107351	1134	20261	0.9991	615.994	38943	0.9991	1681.89	37804	0.9991	1496.77	52028	0.9991	1634.97	48253	0.9974	1739.28	43847	0.9991	1805.08	47640	0.9974	2055.69	GO:0005618//cell wall;GO:0005856//cytoskeleton;GO:0005739//mitochondrion;GO:0005730//nucleolus;GO:0005886//plasma membrane	GO:0005524//ATP binding	GO:0048767//root hair elongation;GO:0009845//seed germination;GO:0009416//response to light stimulus;GO:0009611//response to wounding;GO:0051301//cell division;GO:0009733//response to auxin stimulus	gi|224055984|ref|XP_002298710.1|/0/actin 1 [Populus trichocarpa]
Achn263521	1563	20219	0.9962	445.994	1494	0.9866	46.8136	3989	0.9904	114.587	1880	0.9859	42.8632	731	0.9949	19.1169	182	0.9821	5.43604	121	0.9047	3.78813	GO:0009505//plant-type cell wall;GO:0005773//vacuole;GO:0005886//plasma membrane;GO:0048046//apoplast;GO:0005739//mitochondrion	GO:0050660//flavin adenine dinucleotide binding;GO:0008762//UDP-N-acetylmuramate dehydrogenase activity;GO:0050468	GO:0006979//response to oxidative stress;GO:0055114//oxidation-reduction process	gi|147846526|emb|CAN81650.1|/0/hypothetical protein VITISV_003752 [Vitis vinifera]
Achn135311	849	20077	0.9953	815.304	1394	0.9906	80.4146	1185	0.9941	62.6672	1380	0.9741	57.9238	1445	0.987	69.5695	400	0.9918	21.9949	1083	0.9729	62.4194	-	-	-	gi|218139211|gb|ACK57789.1|/4.02031e-104/dihydroflavonol reductase [Centaurea maculosa]
Achn367971	1065	19877	0.9991	643.472	401	0.9944	18.4406	342	0.9906	14.418	280	0.9859	9.36902	1956	0.9944	75.072	297	0.9831	13.019	1858	0.9972	85.368	GO:0009505//plant-type cell wall;GO:0005773//vacuole;GO:0016020//membrane	GO:0046872//metal ion binding;GO:0020037//heme binding;GO:0004601//peroxidase activity	GO:0006979//response to oxidative stress;GO:0055114//oxidation-reduction process	gi|470108362|ref|XP_004290489.1|/1.92663e-152/PREDICTED: peroxidase 12-like [Fragaria vesca subsp. vesca]
Achn087571	2196	19815	0.7386	311.093	3911	0.7363	87.2239	5026	0.7363	102.759	6257	0.7359	101.536	3950	0.7332	73.5231	2187	0.7773	46.4929	3247	0.7377	72.3517	GO:0009507//chloroplast;GO:0016020//membrane	GO:0003849//3-deoxy-7-phosphoheptulonate synthase activity	GO:0033587//shikimate biosynthetic process;GO:0009423//chorismate biosynthetic process;GO:0009073//aromatic amino acid family biosynthetic process	gi|262181539|gb|ACY29660.1|/0/3-deoxy-D-arabino-heptulosonate-7-phosphate synthase 02 [Vitis vinifera]
Achn282931	1659	19813	0.9994	411.749	8842	0.9994	261.026	9891	0.9994	267.685	14702	0.9988	315.803	9787	0.9982	241.136	8611	0.9994	242.313	8977	0.9994	264.779	GO:0009941//chloroplast envelope;GO:0005730//nucleolus;GO:0005747//mitochondrial respiratory chain complex I;GO:0005754//mitochondrial proton-transporting ATP synthase, catalytic core;GO:0005886//plasma membrane	GO:0008270//zinc ion binding;GO:0046933//hydrogen ion transporting ATP synthase activity, rotational mechanism;GO:0050897//cobalt ion binding;GO:0005507//copper ion binding;GO:0008266//poly(U) RNA binding;GO:0005524//ATP binding	GO:0015991//ATP hydrolysis coupled proton transport;GO:0015986//ATP synthesis coupled proton transport;GO:0046686//response to cadmium ion;GO:0006200//ATP catabolic process;GO:0006979//response to oxidative stress	gi|225424142|ref|XP_002283951.1|/0/PREDICTED: ATP synthase subunit beta, mitochondrial-like [Vitis vinifera]
Achn262021	2283	19718	0.9996	297.773	20	0.3933	0.429046	35	0.5059	0.688322	33	0.5519	0.515103	30	0.4187	0.537124	12	0.3049	0.245384	3	0.1183	0.0643005	GO:0005618//cell wall;GO:0048046//apoplast	GO:0009044//xylan 1,4-beta-xylosidase activity;GO:0008422//beta-glucosidase activity	GO:0045493//xylan catabolic process	gi|255545293|ref|XP_002513707.1|/0/Beta-glucosidase, putative [Ricinus communis]
Achn240451	798	19334	0.8409	835.31	4560	0.8409	279.861	12116	0.8409	681.688	6652	0.8409	297.054	4717	0.8396	241.614	2128	0.8421	124.491	901	0.8383	55.2485	-	-	-	gi|225444663|ref|XP_002277157.1|/3.33189e-57/PREDICTED: protein TIFY 10A [Vitis vinifera]
Achn330381	2643	19192	0.9694	250.352	9352	0.9463	173.296	6763	0.9444	114.887	16770	0.9504	226.111	7019	0.9504	108.552	487	0.9179	8.60205	3567	0.9485	66.0397	GO:0016023//cytoplasmic membrane-bounded vesicle;GO:0005618//cell wall;GO:0005576//extracellular region	GO:0042802//identical protein binding;GO:0004252//serine-type endopeptidase activity	GO:0006508//proteolysis;GO:0043086//negative regulation of catalytic activity	gi|359482448|ref|XP_003632775.1|/0/PREDICTED: subtilisin-like protease-like [Vitis vinifera]
Achn306341	2577	19079	0.981	255.252	13230	0.9802	251.435	13139	0.9802	228.917	17328	0.981	239.618	13415	0.9814	212.782	11137	0.981	201.755	11075	0.9802	210.295	GO:0009507//chloroplast;GO:0005730//nucleolus;GO:0005829//cytosol;GO:0005886//plasma membrane	GO:0003746//translation elongation factor activity;GO:0005525//GTP binding;GO:0003924//GTPase activity;GO:0005507//copper ion binding	GO:0006414//translational elongation;GO:0006184//GTP catabolic process;GO:0009409//response to cold	gi|255544686|ref|XP_002513404.1|/0/eukaryotic translation elongation factor, putative [Ricinus communis]
Achn177881	1923	19070	0.9995	341.901	5877	0.9974	149.677	5859	0.9995	136.796	9993	0.9979	185.184	5847	0.9948	124.283	5796	0.9995	140.708	5340	0.9969	135.882	GO:0005618//cell wall;GO:0005788//endoplasmic reticulum lumen;GO:0009507//chloroplast;GO:0005773//vacuole;GO:0005886//plasma membrane	GO:0005524//ATP binding;GO:0032440//2-alkenal reductase [NAD(P)] activity	GO:0055114//oxidation-reduction process;GO:0030433//ER-associated protein catabolic process;GO:0010197//polar nucleus fusion;GO:0009408//response to heat	gi|211906506|gb|ACJ11746.1|/0/luminal binding protein [Gossypium hirsutum]
Achn347891	840	19052	0.9976	781.97	41328	0.9988	2409.6	39440	0.9988	2108.08	59677	0.9976	2531.71	42359	0.9976	2061.22	20289	0.9988	1127.59	33198	0.9976	1933.89	GO:0005773//vacuole;GO:0046658//anchored to plasma membrane;GO:0009506//plasmodesma;GO:0016021//integral to membrane;GO:0005634//nucleus	GO:0005515//protein binding;GO:0015250//water channel activity	GO:0006833//water transport;GO:0055085//transmembrane transport;GO:0009737//response to abscisic acid stimulus	gi|302320873|gb|ADL16407.1|/5.81346e-148/aquaporin [Dianthus caryophyllus]
Achn030761	1092	18938	0.9222	597.916	158	0.9038	7.08622	119	0.9093	4.89276	105	0.8709	3.42651	108	0.8562	4.04259	12	0.4789	0.513013	69	0.7921	3.0919	-	GO:0033729//anthocyanidin reductase activity;GO:0050662//coenzyme binding;GO:0000166//nucleotide binding	GO:0009964//negative regulation of flavonoid biosynthetic process	gi|294847480|gb|ADF43751.1|/4.74386e-170/anthocyanidin reductase [Camellia sinensis]
Achn387071	1599	18937	0.9987	408.311	12463	0.9994	381.728	11283	0.9994	316.815	13358	0.9987	297.7	8441	0.9987	215.777	20014	0.9987	584.326	10288	0.9987	314.834	GO:0009507//chloroplast	GO:0016161//beta-amylase activity	GO:0000272//polysaccharide catabolic process	gi|225432390|ref|XP_002276777.1|/0/PREDICTED: inactive beta-amylase 9 [Vitis vinifera]
Achn226891	1749	18887	0.9737	372.307	7389	0.9868	206.907	4923	0.9342	126.377	6133	0.9234	124.959	9551	0.9726	223.212	3533	0.9337	94.3027	2580	0.9234	72.182	-	GO:0016491//oxidoreductase activity	GO:0044710	gi|222093457|gb|ACM43505.1|/0/polyphenoloxidase [Camellia nitidissima]
Achn203071	759	18874	0.996	857.335	3191	0.9842	205.904	5002	0.9802	295.891	4766	0.9947	223.768	2128	0.9723	114.601	109	0.9631	6.70432	904	0.9684	58.2808	GO:0016021//integral to membrane	GO:0015204//urea transmembrane transporter activity	GO:0071918//urea transmembrane transport;GO:0006833//water transport	gi|459021869|gb|AGG39699.1|/5.06346e-129/aquaporin protein AQU21 [Camellia sinensis]
Achn054781	1374	18795	0.9971	471.611	4689	0.9978	167.137	4320	0.9985	141.165	5882	0.9993	152.554	3642	0.9993	108.346	1744	0.9993	59.2557	2352	0.9862	83.7625	GO:0005802//trans-Golgi network;GO:0005794//Golgi apparatus;GO:0005768//endosome	-	-	gi|462400845|gb|EMJ06402.1|/5.36154e-156/hypothetical protein PRUPE_ppa005824mg [Prunus persica]
Achn217491	2556	18607	0.9996	250.983	6444	0.9984	123.474	5224	0.9984	91.7639	10075	0.9988	140.466	6185	0.9961	98.9094	2626	0.9969	47.9627	3788	0.9984	72.5184	GO:0016021//integral to membrane;GO:0005886//plasma membrane	GO:0008553//hydrogen-exporting ATPase activity, phosphorylative mechanism;GO:0046872//metal ion binding;GO:0005524//ATP binding	GO:0015992//proton transport;GO:0009651//response to salt stress;GO:0006754//ATP biosynthetic process;GO:0006200//ATP catabolic process	gi|225456641|ref|XP_002270344.1|/0/PREDICTED: ATPase 11, plasma membrane-type [Vitis vinifera]
Achn008171	2298	18514	0.9991	277.766	10377	0.9983	221.158	12682	0.9996	247.781	11460	0.9987	177.714	10231	0.9965	181.981	4445	0.9978	90.3008	6927	0.9983	147.501	GO:0005829//cytosol;GO:0005777//peroxisome;GO:0009941//chloroplast envelope;GO:0009570//chloroplast stroma;GO:0005886//plasma membrane;GO:0048046//apoplast	GO:0005507//copper ion binding;GO:0008705//methionine synthase activity;GO:0008270//zinc ion binding;GO:0003871//5-methyltetrahydropteroyltriglutamate-homocysteine S-methyltransferase activity	GO:0009086//methionine biosynthetic process;GO:0009651//response to salt stress;GO:0032259//methylation;GO:0010043//response to zinc ion;GO:0046686//response to cadmium ion	gi|347361140|gb|AEO86798.1|/0/methionine synthase [Camellia sinensis]
Achn317911	1074	18418	0.9972	591.244	3618	0.9953	164.985	9081	0.9963	379.628	2845	0.9944	94.3983	9862	0.9972	375.335	189	0.9851	8.21538	1322	0.9926	60.2318	-	-	GO:0006944//cellular membrane fusion;GO:0052543//callose deposition in cell wall;GO:0009556//microsporogenesis	gi|462412823|gb|EMJ17872.1|/5.51339e-139/hypothetical protein PRUPE_ppb004684mg [Prunus persica]
Achn333291	534	18350	0.5805	1184.74	11315	0.4101	1037.75	9896	0.4101	832.047	12416	0.5861	828.565	10265	0.5805	785.736	9712	0.412	849.058	13101	0.4101	1200.5	GO:0005730//nucleolus;GO:0022625//cytosolic large ribosomal subunit	GO:0003735//structural constituent of ribosome	GO:0006412//translation	gi|20330759|gb|AAM19122.1|AC103891_2/2.47322e-33/Putative ubiquitin / ribosomal protein CEP52 [Oryza sativa Japonica Group]
Achn053201	1791	18245	0.9989	351.218	12454	0.9989	340.56	6011	0.9983	150.689	5600	0.9989	111.424	3435	0.9989	78.3953	330	0.9827	8.60178	307	0.8364	8.38768	GO:0005768//endosome;GO:0005773//vacuole;GO:0016328//lateral plasma membrane;GO:0043674//columella;GO:0016021//integral to membrane	GO:0005452//inorganic anion exchanger activity;GO:0080139//borate efflux transmembrane transporter activity	GO:0035445//borate transmembrane transport;GO:0010036//response to boron-containing substance	gi|147786946|emb|CAN71135.1|/0/hypothetical protein VITISV_025408 [Vitis vinifera]
Achn373451	2109	18098	0.9991	295.858	6054	0.9995	140.587	10222	0.9995	217.615	44004	0.9995	743.535	5613	0.9986	108.787	10506	0.9991	232.558	9458	0.9991	219.443	GO:0005739//mitochondrion;GO:0009941//chloroplast envelope;GO:0009579//thylakoid;GO:0009570//chloroplast stroma;GO:0005634//nucleus;GO:0048046//apoplast	GO:0005524//ATP binding;GO:0032440//2-alkenal reductase [NAD(P)] activity;GO:0051082//unfolded protein binding	GO:0055114//oxidation-reduction process;GO:0006457//protein folding;GO:0009409//response to cold;GO:0009408//response to heat;GO:0045036//protein targeting to chloroplast;GO:0046686//response to cadmium ion	gi|225456004|ref|XP_002279101.1|/0/PREDICTED: stromal 70 kDa heat shock-related protein, chloroplastic-like [Vitis vinifera]
Achn008711	1494	18005	0.9036	415.5	41888	0.9063	1373.15	79969	0.9043	2403.26	25574	0.9043	610.006	86106	0.907	2355.82	73066	0.9063	2283.15	42319	0.9056	1386.07	GO:0005739//mitochondrion;GO:0009507//chloroplast	GO:0016787//hydrolase activity	-	gi|358349383|ref|XP_003638717.1|/1.86073e-109/Cell wall-associated hydrolase [Medicago truncatula]
Achn139041	855	17937	0.9988	723.29	4033	0.9988	231.016	5100	0.9988	267.814	8552	0.9988	356.441	2160	0.9673	103.263	82	0.8854	4.47732	1186	0.9661	67.8762	GO:0005739//mitochondrion;GO:0016021//integral to membrane;GO:0009941//chloroplast envelope;GO:0046658//anchored to plasma membrane;GO:0005773//vacuole	GO:0015250//water channel activity	GO:0009414//response to water deprivation;GO:0009651//response to salt stress;GO:0010106//cellular response to iron ion starvation;GO:0006826//iron ion transport;GO:0006833//water transport	gi|459021567|gb|AGG39695.1|/1.68657e-150/aquaporin protein AQU17 [Camellia sinensis]
Achn209051	825	17861	0.9988	746.415	50	0.9455	2.96822	449	0.9952	24.4355	54	0.8727	2.33252	78	0.9818	3.86456	-	-	-	1	0.1091	0.0593123	GO:0005618//cell wall	GO:0004568//chitinase activity;GO:0008061//chitin binding	GO:0005975//carbohydrate metabolic process;GO:0006032//chitin catabolic process;GO:0010262//somatic embryogenesis;GO:0016998//cell wall macromolecule catabolic process	gi|147859508|emb|CAN79254.1|/1.14198e-124/hypothetical protein VITISV_009137 [Vitis vinifera]
Achn287141	246	17793	0.9959	2493.69	24	0.9756	4.77811	23	0.935	4.1978	8	0.874	1.15889	9	0.8984	1.49543	3	0.8008	0.56932	6	0.8252	1.19348	GO:0005618//cell wall;GO:0048046//apoplast	GO:0008289//lipid binding	GO:0042538//hyperosmotic salinity response;GO:0009414//response to water deprivation;GO:0009409//response to cold;GO:0006869//lipid transport;GO:0009737//response to abscisic acid stimulus	gi|319801088|emb|CBW38504.1|/3.51469e-27/lipid transfer protein [Helianthus annuus]
Achn082131	1350	17779	0.7822	454.048	8351	0.7096	302.96	11394	0.7726	378.941	20667	0.7659	545.544	12094	0.7778	366.18	8726	0.7156	301.753	11568	0.7163	419.299	GO:0005773//vacuole;GO:0009507//chloroplast;GO:0005730//nucleolus;GO:0005886//plasma membrane;GO:0005739//mitochondrion	GO:0016779//nucleotidyltransferase activity;GO:0003746//translation elongation factor activity;GO:0005525//GTP binding;GO:0003924//GTPase activity	GO:0006414//translational elongation;GO:0006184//GTP catabolic process;GO:0046686//response to cadmium ion	gi|74486736|gb|ABA12221.1|/0/translation elongation factor 1A-5 [Gossypium hirsutum]
Achn306671	693	17710	0.9986	881.077	12537	0.9986	886.014	23209	0.9986	1503.67	21599	0.9986	1110.67	13395	0.9986	790.075	5264	0.9986	354.611	4221	0.9986	298.044	-	-	-	gi|42557351|dbj|BAD11071.1|/1.88202e-76/hin1 like protein [Capsicum chinense]
Achn003411	1239	17660	0.9984	491.415	14379	0.996	568.378	16905	0.996	612.595	16414	0.9984	472.095	16246	0.9968	535.962	13420	0.9992	505.652	11169	0.9968	441.105	GO:0005618//cell wall;GO:0005730//nucleolus;GO:0005886//plasma membrane	GO:0031072//heat shock protein binding;GO:0046872//metal ion binding;GO:0005524//ATP binding;GO:0051082//unfolded protein binding	GO:0006457//protein folding;GO:0009651//response to salt stress;GO:0043462//regulation of ATPase activity;GO:0009408//response to heat	gi|111143344|gb|ABH06547.1|/0/molecular chaperone [Ricinus communis]
Achn061351	1335	17633	0.9228	455.38	3909	0.9228	143.405	3942	0.9213	132.576	2994	0.9221	79.9202	3646	0.9228	111.633	511	0.9191	17.8694	1506	0.9206	55.2005	GO:0005829//cytosol;GO:0005777//peroxisome	GO:0016629//12-oxophytodienoate reductase activity;GO:0010181//FMN binding	GO:0010193//response to ozone;GO:0055114//oxidation-reduction process;GO:0009620//response to fungus;GO:0009611//response to wounding;GO:0009695//jasmonic acid biosynthetic process;GO:0031408//oxylipin biosynthetic process	gi|355002707|gb|AER51971.1|/0/12-oxophytodienoate reductase 3 [Solanum tuberosum]
Achn214151	1518	17576	0.9987	399.187	163	0.9776	5.25891	393	0.9895	11.6239	148	0.9625	3.47437	81	0.8505	2.18108	18	0.4071	0.553568	2	0.0626	0.0644699	GO:0009505//plant-type cell wall;GO:0005886//plasma membrane;GO:0005783//endoplasmic reticulum	GO:0016710//trans-cinnamate 4-monooxygenase activity;GO:0009055//electron carrier activity;GO:0005506//iron ion binding;GO:0020037//heme binding	GO:0009555//pollen development;GO:0009611//response to wounding;GO:0009808//lignin metabolic process;GO:0040007//growth;GO:0009416//response to light stimulus;GO:0055114//oxidation-reduction process;GO:0080167//response to karrikin	gi|469469088|gb|AGH32777.1|/0/cinnamic acid 4-hydroxylase [Camellia chekiangoleosa]
Achn216151	1257	17210	0.9976	472.035	30533	0.9976	1189.64	27040	0.9976	965.83	33348	0.9992	945.411	38474	0.9992	1251.1	28728	0.9992	1066.94	17913	0.9992	697.32	GO:0005618//cell wall;GO:0005730//nucleolus;GO:0005886//plasma membrane	GO:0031072//heat shock protein binding;GO:0046872//metal ion binding;GO:0005524//ATP binding;GO:0051082//unfolded protein binding	GO:0006457//protein folding;GO:0009651//response to salt stress;GO:0043462//regulation of ATPase activity;GO:0009408//response to heat	gi|462407652|gb|EMJ12986.1|/0/hypothetical protein PRUPE_ppa006330mg [Prunus persica]
Achn107181	1134	17165	0.9991	521.866	29265	0.9991	1263.91	27701	0.9991	1096.76	35501	0.9991	1115.61	34352	0.9991	1238.22	25570	0.9991	1052.66	30290	0.9991	1307.03	GO:0005618//cell wall;GO:0005856//cytoskeleton;GO:0005739//mitochondrion;GO:0005730//nucleolus;GO:0005886//plasma membrane	GO:0005524//ATP binding	GO:0048767//root hair elongation;GO:0009845//seed germination;GO:0009416//response to light stimulus;GO:0009611//response to wounding;GO:0051301//cell division;GO:0009733//response to auxin stimulus	gi|149938964|gb|ABR45727.1|/0/ACT1 [Actinidia deliciosa]
Achn238171	1167	17152	0.9991	506.725	36	0.7969	1.51082	71	0.9135	2.7316	32	0.8149	0.977159	2	0.1448	0.0700516	2	0.1542	0.0800072	2	0.1542	0.0838606	-	GO:0016747//transferase activity, transferring acyl groups other than amino-acyl groups	GO:0009058//biosynthetic process	gi|320117902|gb|ADW11243.1|/0/chalcone synthase 2 [Camellia chekiangoleosa]
Achn283521	1896	17103	0.9989	311.002	34690	0.9995	896.078	38720	0.9995	916.909	41889	0.9995	787.313	51284	0.9995	1105.61	40454	0.9995	996.078	45509	0.9995	1174.51	-	GO:0003723//RNA binding;GO:0000166//nucleotide binding	GO:0046686//response to cadmium ion;GO:0009651//response to salt stress	gi|255555393|ref|XP_002518733.1|/0/polyadenylate-binding protein, putative [Ricinus communis]
Achn313181	1911	17087	0.9984	308.272	8553	0.9984	219.199	7224	0.9937	169.725	9980	0.9984	186.104	5523	0.9911	118.134	4223	0.9979	103.165	4969	0.9974	127.235	-	GO:0016491//oxidoreductase activity	-	gi|225427201|ref|XP_002280253.1|/0/PREDICTED: transcription factor MYC2-like [Vitis vinifera]
Achn107321	1638	16856	0.9994	354.788	1714	0.9963	51.248	1351	0.989	37.0315	1891	0.9939	41.1399	1219	0.9951	30.4193	409	0.9902	11.6568	682	0.9951	20.3737	GO:0009505//plant-type cell wall;GO:0009507//chloroplast;GO:0005886//plasma membrane	GO:0045330;GO:0030599//pectinesterase activity;GO:0004857//enzyme inhibitor activity	GO:0010075//regulation of meristem growth;GO:0042545//cell wall modification;GO:0043086//negative regulation of catalytic activity;GO:0045490//pectin catabolic process	gi|359477033|ref|XP_002281640.2|/0/PREDICTED: probable pectinesterase/pectinesterase inhibitor 51-like [Vitis vinifera]
Achn042671	2049	16840	0.9658	283.354	63096	0.9663	1508.13	60054	0.9663	1315.92	67795	0.9668	1179.08	74353	0.9668	1483.25	67932	0.9668	1547.76	48095	0.9668	1148.57	GO:0005634//nucleus;GO:0005829//cytosol	GO:0005515//protein binding	-	gi|225435800|ref|XP_002285750.1|/0/PREDICTED: uncharacterized protein LOC100253534 [Vitis vinifera]
Achn262321	1419	16760	0.9993	407.212	19904	0.9993	686.97	24057	0.9993	761.182	41631	0.9993	1045.49	50708	0.9993	1460.67	61380	0.9993	2019.36	59967	0.9993	2067.9	GO:0005737//cytoplasm;GO:0005886//plasma membrane	-	GO:0009853//photorespiration;GO:0006511//ubiquitin-dependent protein catabolic process;GO:0080129//proteasome core complex assembly;GO:0051788//response to misfolded protein	gi|225469268|ref|XP_002267661.1|/4.69001e-171/PREDICTED: putative MO25-like protein At5g47540 [Vitis vinifera]
Achn188081	1836	16656	0.9978	312.771	14747	0.9984	393.379	16603	0.9989	406.016	21572	0.9995	418.701	12632	0.9984	281.228	9667	0.9989	245.804	10548	0.9984	281.123	GO:0005737//cytoplasm;GO:0005634//nucleus	-	GO:0006355//regulation of transcription, DNA-dependent	gi|350538113|ref|NP_001234327.1|/0/GRAS10 protein [Solanum lycopersicum]
Achn155031	1353	16537	0.9985	421.393	14028	0.9985	507.783	4240	0.9978	140.701	13828	0.9993	364.206	4832	0.9963	145.978	3758	0.9963	129.667	7988	0.9978	288.894	-	GO:0010474//glucose-1-phosphate guanylyltransferase (GDP) activity;GO:0010471//GDP-galactose:mannose-1-phosphate guanylyltransferase activity;GO:0010475//galactose-1-phosphate guanylyltransferase (GDP) activity;GO:0080048//GDP-D-glucose phosphorylase activity;GO:0008928//mannose-1-phosphate guanylyltransferase (GDP) activity;GO:0010473//GDP-galactose:myoinositol-1-phosphate guanylyltransferase ac…	GO:0009753//response to jasmonic acid stimulus;GO:0010193//response to ozone;GO:0042742//defense response to bacterium;GO:0009408//response to heat;GO:0052544//defense response by callose deposition in cell wall;GO:0019853//L-ascorbic acid biosynthetic process	gi|145408226|gb|ABP65665.1|/0/VTC2-like protein [Actinidia chinensis]
Achn066341	2214	16421	0.9959	255.712	519	0.9684	11.4807	2130	0.9833	43.1948	621	0.9575	9.99539	234	0.9467	4.32013	34	0.636	0.716921	71	0.6734	1.56921	GO:0005737//cytoplasm	GO:0045548//phenylalanine ammonia-lyase activity	GO:0009800//cinnamic acid biosynthetic process;GO:0006559//L-phenylalanine catabolic process	gi|1171998|sp|P45726.1|PALY_CAMSI/0/RecName: Full=Phenylalanine ammonia-lyase
Achn184401	1998	16409	0.997	283.149	5929	0.9975	145.334	6372	0.9975	143.189	13652	0.9975	243.493	6349	0.9975	129.888	7161	0.9975	167.32	7305	0.9955	178.906	GO:0005618//cell wall;GO:0005788//endoplasmic reticulum lumen;GO:0009507//chloroplast;GO:0005773//vacuole;GO:0005886//plasma membrane	GO:0005524//ATP binding;GO:0032440//2-alkenal reductase [NAD(P)] activity	GO:0055114//oxidation-reduction process;GO:0030433//ER-associated protein catabolic process;GO:0010197//polar nucleus fusion;GO:0009408//response to heat	gi|225426230|ref|XP_002263323.1|/0/PREDICTED: luminal-binding protein 5 [Vitis vinifera]
Achn284221	483	16354	0.9979	1167.36	8669	0.9917	879.026	12420	0.9896	1154.53	7176	0.9938	529.445	14433	0.9938	1221.43	12239	0.9979	1182.96	9613	0.9938	973.892	GO:0005615//extracellular space	-	GO:0007030//Golgi organization;GO:0006816//calcium ion transport;GO:0042546//cell wall biogenesis;GO:0019344//cysteine biosynthetic process;GO:0009651//response to salt stress	gi|86156028|gb|ABC86745.1|/1.33471e-63/pollen-specific protein [Vitis pseudoreticulata]
Achn114051	561	16263	0.9465	999.462	32740	0.9483	2858.22	39052	0.9572	3125.43	33986	0.9483	2158.85	53512	0.9537	3898.95	37511	0.9626	3121.52	33286	0.9608	2903.34	GO:0005618//cell wall;GO:0005730//nucleolus;GO:0005740//mitochondrial envelope;GO:0009507//chloroplast;GO:0005886//plasma membrane;GO:0048046//apoplast	GO:0051287//NAD binding;GO:0005507//copper ion binding;GO:0008270//zinc ion binding;GO:0004365//glyceraldehyde-3-phosphate dehydrogenase (NAD+) (phosphorylating) activity;GO:0050661//NADP binding	GO:0048316//seed development;GO:0055114//oxidation-reduction process;GO:0009744//response to sucrose stimulus;GO:0009651//response to salt stress;GO:0042742//defense response to bacterium;GO:0009408//response to heat;GO:0006096//glycolysis;GO:0046686//response to cadmium ion;GO:0042542//response to hydrogen peroxide	gi|297738348|emb|CBI27549.3|/1.38586e-88/unnamed protein product [Vitis vinifera]
Achn117061	996	16232	0.998	561.877	1222	0.993	60.0886	886	0.9869	39.9396	1185	0.988	42.398	1394	0.998	57.2087	564	0.991	26.4356	1286	0.998	63.1801	-	GO:0045431//flavonol synthase activity	GO:0051555//flavonol biosynthetic process;GO:0055114//oxidation-reduction process	gi|124020565|gb|ABM88786.1|/1.79705e-173/flavonol synthase [Camellia sinensis]
Achn123521	1092	16015	0.9982	505.63	115	0.9679	5.15769	65	0.8416	2.67251	255	0.9707	8.32154	775	0.9789	29.0093	2007	0.989	85.8015	2349	0.9817	105.259	GO:0009506//plasmodesma;GO:0005886//plasma membrane;GO:0005618//cell wall;GO:0009507//chloroplast;GO:0048046//apoplast	GO:0016301//kinase activity;GO:0032440//2-alkenal reductase [NAD(P)] activity	GO:0006952//defense response;GO:0016310//phosphorylation;GO:0007165//signal transduction;GO:0055114//oxidation-reduction process	gi|88604736|gb|ABD46739.1|/1.38346e-161/leucine-rich repeat protein [Nicotiana tabacum]
Achn061481	2865	15936	0.9983	191.771	5384	0.999	92.0366	7337	0.9983	114.98	18482	0.9997	229.885	10950	0.999	156.224	12828	0.9993	209.028	8374	0.9983	143.023	GO:0005773//vacuole;GO:0016021//integral to membrane;GO:0005886//plasma membrane;GO:0005634//nucleus	GO:0008553//hydrogen-exporting ATPase activity, phosphorylative mechanism;GO:0046872//metal ion binding;GO:0005524//ATP binding	GO:0010119//regulation of stomatal movement;GO:0009414//response to water deprivation;GO:0006754//ATP biosynthetic process;GO:0006812//cation transport;GO:0009737//response to abscisic acid stimulus;GO:0006200//ATP catabolic process	gi|225446002|ref|XP_002267501.1|/0/PREDICTED: plasma membrane ATPase 4 isoform 1 [Vitis vinifera]
Achn151341	1065	15898	0.9972	514.661	12398	0.9991	570.141	12203	0.9991	514.454	9830	0.9991	328.92	6348	0.9972	243.639	981	0.9953	43.0021	2133	0.9897	98.0032	GO:0005768//endosome;GO:0005802//trans-Golgi network;GO:0005794//Golgi apparatus	GO:0050379//UDP-glucuronate 5'-epimerase activity;GO:0050378//UDP-glucuronate 4-epimerase activity;GO:0005515//protein binding;GO:0000166//nucleotide binding;GO:0050662//coenzyme binding	GO:0009684//indoleacetic acid biosynthetic process;GO:0005975//carbohydrate metabolic process;GO:0006569//tryptophan catabolic process;GO:0009225//nucleotide-sugar metabolic process	gi|460404830|ref|XP_004247883.1|/2.56338e-88/PREDICTED: UDP-glucuronate 4-epimerase 6-like [Solanum lycopersicum]
Achn168181	717	15802	0.9986	759.839	8707	0.9972	594.743	8676	0.9972	543.288	9090	0.9972	451.784	9218	0.9986	525.504	5943	0.9972	386.952	5783	0.9972	394.669	GO:0005730//nucleolus;GO:0022626//cytosolic ribosome;GO:0005773//vacuole;GO:0005886//plasma membrane;GO:0015935//small ribosomal subunit;GO:0009507//chloroplast	GO:0003735//structural constituent of ribosome;GO:0003723//RNA binding	GO:0006412//translation;GO:0009651//response to salt stress	gi|225444782|ref|XP_002279950.1|/3.51444e-121/PREDICTED: 40S ribosomal protein S3-3 [Vitis vinifera]
Achn320011	1620	15781	0.9154	335.852	1813	0.9185	54.8104	969	0.8969	26.8558	298	0.8963	6.55522	551	0.9043	13.9026	45	0.7451	1.29678	106	0.7494	3.20177	GO:0005886//plasma membrane	GO:0043169//cation binding;GO:0042973//glucan endo-1,3-beta-D-glucosidase activity	GO:0010075//regulation of meristem growth;GO:0005975//carbohydrate metabolic process;GO:0007389//pattern specification process;GO:0008361//regulation of cell size;GO:0009926//auxin polar transport;GO:0010015//root morphogenesis;GO:0008356//asymmetric cell division	gi|225447137|ref|XP_002274828.1|/0/PREDICTED: glucan endo-1,3-beta-glucosidase 3-like [Vitis vinifera]
Achn064211	2298	15704	0.9974	235.607	12721	0.9974	271.114	9315	0.9965	181.996	22932	0.9991	355.613	37366	0.9987	664.638	64655	0.9996	1313.48	51704	0.9996	1100.96	GO:0005737//cytoplasm;GO:0009506//plasmodesma	GO:0052692//raffinose alpha-galactosidase activity;GO:0047274//galactinol-sucrose galactosyltransferase activity	GO:0006979//response to oxidative stress;GO:0034484//raffinose catabolic process;GO:0080167//response to karrikin	gi|317106767|dbj|BAJ53259.1|/0/JMS10C05.2 [Jatropha curcas]
Achn173871	2028	15655	0.9985	266.142	3122	0.9847	75.3954	10716	0.9985	237.243	7080	0.997	124.409	2900	0.9951	58.4506	658	0.8762	15.147	767	0.9127	18.5066	-	-	-	gi|147790577|emb|CAN76522.1|/1.21076e-48/hypothetical protein VITISV_034514 [Vitis vinifera]
Achn060261	2169	15631	0.9995	248.46	47	0.6261	1.06125	63	0.7363	1.3041	62	0.6865	1.01863	8	0.2125	0.150761	2	0.083	0.0430468	1	0.0415	0.02256	GO:0005737//cytoplasm	GO:0045548//phenylalanine ammonia-lyase activity	GO:0009800//cinnamic acid biosynthetic process;GO:0006559//L-phenylalanine catabolic process	gi|387571558|gb|AFJ80777.1|/0/phenylalanine ammonia-lyase [Camellia japonica]
Achn131691	1971	15607	0.9985	272.999	15267	0.9995	379.356	15605	0.9985	355.473	27075	0.998	489.517	19394	0.9995	402.198	17102	0.9995	405.07	15767	0.9995	391.437	-	GO:0003723//RNA binding;GO:0000166//nucleotide binding	GO:0046686//response to cadmium ion;GO:0009651//response to salt stress	gi|225458678|ref|XP_002284923.1|/0/PREDICTED: polyadenylate-binding protein 2 [Vitis vinifera]
Achn367481	1773	15506	0.9994	301.522	8386	0.9961	231.647	11297	0.9989	286.078	12384	0.9989	248.908	10228	0.9966	235.798	9891	0.9989	260.436	10020	0.9955	276.54	GO:0005829//cytosol;GO:0005618//cell wall;GO:0005739//mitochondrion;GO:0009941//chloroplast envelope;GO:0009570//chloroplast stroma;GO:0048046//apoplast	GO:0005507//copper ion binding;GO:0004455//ketol-acid reductoisomerase activity;GO:0000166//nucleotide binding;GO:0016853//isomerase activity;GO:0050662//coenzyme binding	GO:0055114//oxidation-reduction process;GO:0006164//purine nucleotide biosynthetic process;GO:0009651//response to salt stress;GO:0006096//glycolysis;GO:0006094//gluconeogenesis;GO:0009082//branched-chain amino acid biosynthetic process;GO:0046686//response to cadmium ion	gi|462407261|gb|EMJ12595.1|/0/hypothetical protein PRUPE_ppa003271mg [Prunus persica]
Achn004701	2382	15500	0.9135	224.346	4688	0.9106	96.3886	3627	0.9093	68.3652	6387	0.9114	95.5523	4122	0.9089	70.7335	3915	0.911	76.7291	4319	0.9118	88.7239	GO:0005829//cytosol;GO:0005739//mitochondrion	-	-	gi|460396970|ref|XP_004244042.1|/3.50934e-143/PREDICTED: uncharacterized protein LOC101250613 [Solanum lycopersicum]
Achn260371	1143	15139	0.9974	456.646	2709	0.9983	116.076	2438	0.9956	95.7672	3852	0.9991	120.095	2481	0.9886	88.7236	1625	0.9878	66.3708	1748	0.9965	74.8332	GO:0005773//vacuole;GO:0005886//plasma membrane;GO:0009507//chloroplast;GO:0005783//endoplasmic reticulum;GO:0005739//mitochondrion	GO:0005509//calcium ion binding;GO:0051082//unfolded protein binding	GO:0006457//protein folding;GO:0055074//calcium ion homeostasis;GO:0006979//response to oxidative stress;GO:0046686//response to cadmium ion;GO:0009651//response to salt stress	gi|11131745|sp|P93508.1|CALR_RICCO/0/RecName: Full=Calreticulin; Flags: Precursor
Achn154601	1356	15025	0.9993	382.018	4410	0.9978	159.279	2179	0.9971	72.1484	1469	0.9926	38.6054	512	0.9454	15.4337	159	0.9661	5.47403	299	0.9735	10.7897	-	GO:0047672	-	gi|359481680|ref|XP_002278801.2|/0/PREDICTED: BAHD acyltransferase DCR-like [Vitis vinifera]
Achn305231	1173	14933	0.9991	438.912	12939	0.9957	540.235	17270	0.9974	661.034	13367	0.9966	406.09	10005	0.9974	348.641	8626	0.9991	343.306	5545	0.9932	231.314	GO:0009507//chloroplast	-	GO:0010363//regulation of plant-type hypersensitive response;GO:0009611//response to wounding;GO:0009963//positive regulation of flavonoid biosynthetic process;GO:0010200//response to chitin;GO:0006612//protein targeting to membrane;GO:0009612//response to mechanical stimulus	gi|460384186|ref|XP_004237794.1|/6.61393e-173/PREDICTED: uncharacterized protein LOC101243886 [Solanum lycopersicum]
Achn067091	630	14932	0.9683	817.158	5875	0.9619	456.717	7272	0.9635	518.254	6350	0.9635	359.186	6776	0.9635	439.634	5414	0.9667	401.188	5699	0.9635	442.647	GO:0005886//plasma membrane;GO:0009507//chloroplast	GO:0003755//peptidyl-prolyl cis-trans isomerase activity	GO:0006457//protein folding;GO:0000413//protein peptidyl-prolyl isomerization	gi|18076088|emb|CAC80550.1|/2.04028e-92/cyclophilin [Ricinus communis]
Achn058851	1575	14844	0.9994	324.937	397	0.979	12.345	220	0.9378	6.2715	352	0.9714	7.96431	146	0.946	3.78906	78	0.9778	2.31198	51	0.6425	1.58449	-	GO:0008236//serine-type peptidase activity	GO:0006508//proteolysis	gi|302142298|emb|CBI19501.3|/6.49704e-108/unnamed protein product [Vitis vinifera]
Achn111861	987	14710	0.999	513.836	834	0.9929	41.3837	905	0.9959	41.1681	819	0.997	29.5701	694	0.9929	28.741	342	0.9767	16.1763	601	0.9807	29.7959	-	GO:0033729//anthocyanidin reductase activity;GO:0050662//coenzyme binding;GO:0000166//nucleotide binding	GO:0009964//negative regulation of flavonoid biosynthetic process	gi|294847480|gb|ADF43751.1|/3.69277e-171/anthocyanidin reductase [Camellia sinensis]
Achn098821	1935	14710	0.9757	262.096	6521	0.9752	165.049	5966	0.9747	138.43	8626	0.9757	158.86	5959	0.9767	125.878	4876	0.9747	117.639	5345	0.9757	135.165	-	-	-	gi|359472731|ref|XP_002277195.2|/0/PREDICTED: uncharacterized protein LOC100262769 [Vitis vinifera]
Achn324321	1623	14708	0.9988	312.438	1235	0.9951	37.2673	1470	0.9963	40.6657	558	0.9421	12.2518	346	0.9908	8.71398	9	0.3259	0.258877	498	0.6131	15.0145	GO:0016023//cytoplasmic membrane-bounded vesicle;GO:0016021//integral to membrane	GO:0032440//2-alkenal reductase [NAD(P)] activity;GO:0008270//zinc ion binding;GO:0005385//zinc ion transmembrane transporter activity	GO:0071577//zinc ion transmembrane transport;GO:0055114//oxidation-reduction process	gi|297738016|emb|CBI27217.3|/0/unnamed protein product [Vitis vinifera]
Achn001561	1794	14675	0.995	282.023	6269	0.9928	171.142	7579	0.9955	189.679	22687	0.9955	450.651	4490	0.9944	102.302	4902	0.9955	127.562	7562	0.995	206.259	GO:0005829//cytosol;GO:0005634//nucleus;GO:0005886//plasma membrane	-	GO:0034976//response to endoplasmic reticulum stress;GO:0006457//protein folding;GO:0010286//heat acclimation;GO:0009165//nucleotide biosynthetic process;GO:0009640//photomorphogenesis;GO:0010388//cullin deneddylation;GO:0046686//response to cadmium ion;GO:0009644//response to high light intensity;GO:0042542//response to hydrogen peroxide	gi|449460409|ref|XP_004147938.1|/0/PREDICTED: heat shock protein STI-like [Cucumis sativus]
Achn051181	2703	14674	0.9967	187.168	9193	0.9726	166.568	8902	0.9811	147.867	16411	0.9393	216.359	10861	0.9689	164.241	8681	0.9723	149.932	9628	0.9689	174.297	GO:0009507//chloroplast;GO:0005730//nucleolus;GO:0005829//cytosol;GO:0005886//plasma membrane	GO:0003746//translation elongation factor activity;GO:0005525//GTP binding;GO:0003924//GTPase activity;GO:0005507//copper ion binding	GO:0006414//translational elongation;GO:0006184//GTP catabolic process;GO:0009409//response to cold	gi|356525774|ref|XP_003531498.1|/0/PREDICTED: elongation factor 2-like [Glycine max]
Achn062631	786	14664	0.8219	643.218	1812	0.8117	112.906	1733	0.813	98.9932	1788	0.813	81.0645	2097	0.8168	109.052	868	0.8257	51.5546	1689	0.8092	105.149	-	GO:0045430//chalcone isomerase activity	GO:0080167//response to karrikin;GO:0009813//flavonoid biosynthetic process	gi|295687229|gb|ADG27840.1|/8.71985e-95/chalcone isomerase [Gossypium hirsutum]
Achn260931	1770	14660	0.9893	285.555	43644	0.9446	1207.62	40773	0.9887	1034.26	40031	0.9593	805.952	49262	0.9429	1137.62	32254	0.9458	850.708	35535	0.9424	982.386	GO:0005773//vacuole;GO:0005853//eukaryotic translation elongation factor 1 complex;GO:0005886//plasma membrane;GO:0005618//cell wall	GO:0003746//translation elongation factor activity;GO:0005507//copper ion binding	GO:0046686//response to cadmium ion;GO:0010043//response to zinc ion;GO:0006414//translational elongation	gi|283136138|gb|ADB11388.1|/4.32777e-148/gamma class glutathione transferase EF1Bgamma3 [Populus trichocarpa]
Achn252871	966	14653	0.9783	522.972	10247	0.9959	519.517	17434	0.972	810.307	12656	0.94	466.88	15079	0.9358	638.049	1219	0.9938	58.911	1976	0.9379	100.094	GO:0009535//chloroplast thylakoid membrane	GO:0046872//metal ion binding	GO:0009765//photosynthesis, light harvesting	gi|225425420|ref|XP_002277906.1|/1.46129e-140/PREDICTED: chlorophyll a-b binding protein, chloroplastic [Vitis vinifera]
Achn360301	807	14599	0.9988	623.704	9848	0.9975	597.66	16125	0.9988	897.13	14525	0.9988	641.399	10845	0.9988	549.307	7164	0.9975	414.431	5196	0.9975	315.061	GO:0005794//Golgi apparatus;GO:0009506//plasmodesma;GO:0005886//plasma membrane;GO:0016021//integral to membrane;GO:0005576//extracellular region	-	GO:0009693//ethylene biosynthetic process;GO:0009611//response to wounding;GO:0009612//response to mechanical stimulus;GO:0010200//response to chitin;GO:0050832//defense response to fungus;GO:0007568//aging	gi|225445732|ref|XP_002271684.1|/1.38438e-127/PREDICTED: uncharacterized protein LOC100243286 [Vitis vinifera]
Achn054171	1095	14542	0.9991	457.866	3849	0.9991	172.153	2987	0.9963	122.476	3129	0.9991	101.83	3392	0.9991	126.619	1709	0.9963	72.8615	2106	0.9982	94.1116	-	GO:0047918//GDP-mannose 3,5-epimerase activity;GO:0050662//coenzyme binding;GO:0000166//nucleotide binding	GO:0044237//cellular metabolic process	gi|284437921|gb|ADB85573.1|/0/GDP-D-mannose 3',5'-epimerase [Actinidia deliciosa]
Achn072771	1062	14358	0.9944	466.12	19530	0.9991	900.654	20312	0.9991	858.732	21842	0.9991	732.915	16366	0.9991	629.908	9315	0.9962	409.476	11636	0.9991	536.14	GO:0009941//chloroplast envelope;GO:0010319//stromule;GO:0009570//chloroplast stroma;GO:0009579//thylakoid;GO:0005739//mitochondrion	GO:0008270//zinc ion binding;GO:0042803//protein homodimerization activity	GO:0009409//response to cold;GO:0018131//oxazole or thiazole biosynthetic process;GO:0006974//response to DNA damage stimulus	gi|295687239|gb|ADG27845.1|/2.33401e-166/thiazole biosynthetic enzyme [Gossypium hirsutum]
Achn377061	2067	14353	0.775	239.404	5374	0.7736	127.332	6606	0.775	143.492	9249	0.7755	159.456	8765	0.7755	173.329	7152	0.7755	161.531	6335	0.7746	149.97	GO:0005634//nucleus	-	-	gi|359494813|ref|XP_003634846.1|/0/PREDICTED: protein FRIGIDA-like [Vitis vinifera]
Achn011651	1836	14293	0.9973	268.398	11011	0.9984	293.72	14134	0.9978	345.638	18304	0.9973	355.271	14694	0.9978	327.134	26270	0.9995	667.971	19066	0.9978	508.143	GO:0005737//cytoplasm;GO:0005634//nucleus	-	GO:0006355//regulation of transcription, DNA-dependent	gi|350538113|ref|NP_001234327.1|/0/GRAS10 protein [Solanum lycopersicum]
Achn004851	3141	14288	0.9554	156.831	9114	0.9198	142.109	9010	0.915	128.791	14530	0.9532	164.848	10741	0.9296	139.777	10551	0.9592	156.818	11744	0.936	182.956	GO:0009507//chloroplast;GO:0005730//nucleolus;GO:0005829//cytosol;GO:0005886//plasma membrane	GO:0003746//translation elongation factor activity;GO:0005525//GTP binding;GO:0003924//GTPase activity;GO:0005507//copper ion binding	GO:0006414//translational elongation;GO:0006184//GTP catabolic process;GO:0009409//response to cold	gi|255544686|ref|XP_002513404.1|/0/eukaryotic translation elongation factor, putative [Ricinus communis]
Achn270711	2997	14271	0.952	164.171	14281	0.9506	233.374	15833	0.9433	237.195	17354	0.953	206.347	19254	0.9383	262.599	16007	0.9453	249.341	12354	0.9439	201.706	GO:0005634//nucleus	-	-	gi|147853193|emb|CAN78554.1|/0/hypothetical protein VITISV_042206 [Vitis vinifera]
Achn151071	1404	14188	0.9993	348.404	8630	0.9993	301.04	6246	0.9964	199.74	6395	0.9972	162.315	7041	0.9964	204.987	2906	0.9957	96.627	4156	0.9979	144.846	GO:0005774//vacuolar membrane;GO:0048046//apoplast;GO:0005794//Golgi apparatus;GO:0005829//cytosol;GO:0009506//plasmodesma;GO:0005886//plasma membrane	GO:0000166//nucleotide binding;GO:0004013//adenosylhomocysteinase activity;GO:0005507//copper ion binding	GO:0051788//response to misfolded protein;GO:0009853//photorespiration;GO:0006094//gluconeogenesis;GO:0006346//methylation-dependent chromatin silencing;GO:0006833//water transport;GO:0009793//embryo development ending in seed dormancy;GO:0051049//regulation of transport;GO:0009651//response to salt stress;GO:0080129//proteasome core complex assembly;GO:0048767//root hair elongation;GO:0006972//h…	gi|255563606|ref|XP_002522805.1|/0/adenosylhomocysteinase, putative [Ricinus communis]
Achn130871	1725	14160	0.8904	283.011	1704	0.7217	48.3794	2106	0.673	54.8149	2649	0.8168	54.7241	2373	0.7275	56.2299	1584	0.7264	42.8683	1057	0.767	29.9837	GO:0009505//plant-type cell wall;GO:0009506//plasmodesma;GO:0005576//extracellular region;GO:0016020//membrane	GO:0004091//carboxylesterase activity	-	gi|449465671|ref|XP_004150551.1|/0/PREDICTED: protein notum homolog [Cucumis sativus]
Achn038721	408	14089	0.7647	1190.55	227	0.7525	27.2487	125	0.7574	13.7556	156	0.7623	13.6254	151	0.7426	15.1278	147	0.7475	16.82	146	0.6936	17.5102	GO:0005737//cytoplasm	GO:0046872//metal ion binding	GO:0030001//metal ion transport	gi|224083753|ref|XP_002307111.1|/5.9148e-43/predicted protein [Populus trichocarpa]
Achn188981	669	13947	0.997	718.759	17187	0.997	1258.21	20123	0.997	1350.5	23974	0.9985	1277.03	22179	0.9985	1355.11	14994	0.9925	1046.31	15639	0.9925	1143.88	-	-	-	gi|462405231|gb|EMJ10695.1|/1.08594e-33/hypothetical protein PRUPE_ppa010250mg [Prunus persica]
Achn250231	471	13934	0.9958	1019.96	2323	0.9894	241.551	8207	0.9979	782.335	2850	0.9958	215.63	1236	0.9724	107.265	146	0.9724	14.4711	144	0.9299	14.9603	-	-	-	gi|255545130|ref|XP_002513626.1|/2.90778e-36/conserved hypothetical protein [Ricinus communis]
Achn087881	1218	13925	0.9672	394.164	5383	0.9163	216.45	4152	0.9154	153.052	4641	0.9179	135.785	5040	0.9442	169.138	1878	0.9163	71.9811	4308	0.9163	173.072	GO:0005634//nucleus	GO:0003700//sequence-specific DNA binding transcription factor activity	GO:0010154//fruit development;GO:0060777;GO:0006351//transcription, DNA-dependent;GO:0010930//negative regulation of auxin mediated signaling pathway	gi|359843557|gb|AEV89794.1|/1.01636e-147/indole-3-acetic acid-induced protein 4 [Vitis vinifera]
Achn039991	1686	13911	0.9982	284.465	10365	0.949	301.087	10253	0.949	273.038	10982	0.949	232.119	11274	0.9496	273.325	6790	0.9964	188.011	7340	0.9484	213.028	GO:0005730//nucleolus;GO:0009507//chloroplast;GO:0005773//vacuole;GO:0022625//cytosolic large ribosomal subunit;GO:0005886//plasma membrane	GO:0003735//structural constituent of ribosome;GO:0008097//5S rRNA binding	GO:0006412//translation;GO:0009955//adaxial/abaxial pattern specification;GO:0009965//leaf morphogenesis;GO:0010015//root morphogenesis;GO:0008283//cell proliferation	gi|296084316|emb|CBI24704.3|/2.2085e-129/unnamed protein product [Vitis vinifera]
Achn279521	2136	13879	0.9752	224.019	32607	0.9331	747.635	30654	0.9321	644.34	42300	0.9331	705.708	33206	0.9331	635.439	31038	0.9335	678.364	32252	0.9331	738.847	GO:0005634//nucleus;GO:0005829//cytosol	GO:0005515//protein binding	-	gi|225435800|ref|XP_002285750.1|/0/PREDICTED: uncharacterized protein LOC100253534 [Vitis vinifera]
Achn138701	2163	13806	0.9995	220.059	7542	0.9991	170.769	5101	0.9982	105.883	6642	0.9982	109.428	5247	0.9991	99.1547	2326	0.9991	50.2023	2542	0.9958	57.5066	GO:0016021//integral to membrane	GO:0005452//inorganic anion exchanger activity	GO:0006820//anion transport	gi|225457015|ref|XP_002282501.1|/0/PREDICTED: probable boron transporter 2 [Vitis vinifera]
Achn346881	1863	13801	0.9995	255.403	10524	0.9989	276.661	9700	0.9979	233.77	15372	0.9989	294.038	12030	0.9989	263.944	10467	0.9989	262.289	12007	0.9973	315.37	GO:0005634//nucleus	GO:0003677//DNA binding;GO:0003700//sequence-specific DNA binding transcription factor activity	GO:0042742//defense response to bacterium;GO:0006355//regulation of transcription, DNA-dependent;GO:0009723//response to ethylene stimulus	gi|163639437|gb|ABY28269.1|/0/EIN3-like protein EIL1 [Actinidia deliciosa]
Achn287151	312	13725	0.8558	1516.65	19	0.7949	2.98249	25	0.8462	3.59762	1	0.2885	0.114217	3	0.5545	0.39303	-	-	-	-	-	-	-	-	GO:0006810//transport	gi|390985898|gb|AFM35695.1|/3.29465e-25/nonspecific lipid transfer protein [Vitis pseudoreticulata]
Achn330401	1095	13696	0.9991	431.229	18871	0.9991	844.036	13307	0.9991	545.626	15548	0.9991	505.995	21760	0.9991	812.276	19049	0.9982	812.135	18505	0.9945	826.94	-	-	GO:0006351//transcription, DNA-dependent	gi|300079006|gb|ADJ67434.1|/1.3925e-153/ethylene response factor 5 [Actinidia deliciosa]
Achn068121	3471	13606	0.9914	135.146	5752	0.9991	81.1604	13470	0.998	174.238	15056	0.9983	154.576	12109	0.9965	142.598	16808	0.998	226.064	11182	0.9983	157.639	-	-	-	gi|297743354|emb|CBI36221.3|/0/unnamed protein product [Vitis vinifera]
Achn191731	1479	13386	0.9986	312.041	27762	0.9993	919.311	18348	0.9993	556.993	16594	0.9993	399.824	15902	0.9993	439.483	3722	0.9986	117.484	14052	0.9973	464.91	GO:0005829//cytosol;GO:0005634//nucleus	GO:0005516//calmodulin binding;GO:0004351//glutamate decarboxylase activity;GO:0030170//pyridoxal phosphate binding	GO:0048767//root hair elongation;GO:0015706//nitrate transport;GO:0010359//regulation of anion channel activity;GO:0000041//transition metal ion transport;GO:0006536//glutamate metabolic process;GO:0010167//response to nitrate;GO:0046686//response to cadmium ion	gi|225424524|ref|XP_002285267.1|/0/PREDICTED: glutamate decarboxylase 1 [Vitis vinifera]
Achn315951	1704	13316	0.9959	269.422	5446	0.9941	156.527	4196	0.9941	110.559	5106	0.9965	106.782	4654	0.9971	111.639	1852	0.9947	50.739	3630	0.9941	104.24	GO:0016021//integral to membrane;GO:0005773//vacuole;GO:0005886//plasma membrane	GO:0005516//calmodulin binding;GO:0050660//flavin adenine dinucleotide binding;GO:0008762//UDP-N-acetylmuramate dehydrogenase activity	GO:0016132//brassinosteroid biosynthetic process;GO:0055114//oxidation-reduction process;GO:0009416//response to light stimulus;GO:0009826//unidimensional cell growth	gi|359473657|ref|XP_002271846.2|/0/PREDICTED: delta(24)-sterol reductase-like [Vitis vinifera]
Achn240911	1527	13217	0.9987	298.416	1113	0.9987	35.6974	1510	0.9974	44.3984	550	0.9921	12.8354	148	0.9005	3.9617	35	0.812	1.07004	90	0.7479	2.88405	GO:0016023//cytoplasmic membrane-bounded vesicle;GO:0009536//plastid	GO:0010279//indole-3-acetic acid amido synthetase activity	GO:0032940//secretion by cell;GO:0009733//response to auxin stimulus;GO:0009416//response to light stimulus	gi|430800811|pdb|4B2G|A/0/Chain A, Crystal Structure Of An Indole-3-acetic Acid Amido Synthase From Vitis Vinifera Involved In Auxin Homeostasis
Achn283471	1473	13191	0.9993	308.748	1522	0.9932	50.6048	1814	0.9803	55.2922	5121	0.9959	123.89	5975	0.9952	165.804	926	0.9952	29.348	4039	0.998	134.175	GO:0005886//plasma membrane;GO:0009507//chloroplast	-	GO:0006995//cellular response to nitrogen starvation	gi|359475350|ref|XP_002282482.2|/2.70816e-169/PREDICTED: uncharacterized protein At4g06744-like [Vitis vinifera]
Achn203431	1263	13145	0.9984	358.828	7987	0.9992	309.714	7560	0.9984	268.75	6646	0.9976	187.518	5958	0.9976	192.822	865	0.9921	31.973	1812	0.9976	70.2027	GO:0005634//nucleus	GO:0016597//amino acid binding	GO:0009750//response to fructose stimulus;GO:0008152//metabolic process;GO:0009744//response to sucrose stimulus	gi|460388243|ref|XP_004239778.1|/4.92906e-177/PREDICTED: uncharacterized protein LOC101260344 [Solanum lycopersicum]
Achn381871	2931	13067	0.9638	153.705	10787	0.9625	180.246	11549	0.9614	176.912	23905	0.9614	290.642	13517	0.9608	188.505	18229	0.9625	290.347	16918	0.9625	282.444	GO:0009507//chloroplast;GO:0005829//cytosol;GO:0005739//mitochondrion	GO:0004813//alanine-tRNA ligase activity;GO:0003676//nucleic acid binding;GO:0005524//ATP binding	GO:0006499//N-terminal protein myristoylation;GO:0006094//gluconeogenesis;GO:0006406//mRNA export from nucleus;GO:0051604//protein maturation;GO:0009651//response to salt stress;GO:0006096//glycolysis;GO:0010074//maintenance of meristem identity;GO:0046686//response to cadmium ion;GO:0006419//alanyl-tRNA aminoacylation;GO:0009909//regulation of flower development	gi|225423779|ref|XP_002277341.1|/0/PREDICTED: alanyl-tRNA synthetase-like [Vitis vinifera]
Achn297461	1014	13054	0.998	443.848	2533	0.998	122.342	1854	0.9842	82.0921	1206	0.997	42.3834	2112	0.9941	85.1363	164	0.9655	7.5505	1608	0.9941	77.5974	GO:0016023//cytoplasmic membrane-bounded vesicle;GO:0005886//plasma membrane	GO:0003824//catalytic activity	GO:0009116//nucleoside metabolic process	gi|225429975|ref|XP_002283985.1|/5.07084e-147/PREDICTED: bark storage protein A [Vitis vinifera]
Achn286841	6096	13028	0.9834	73.682	1761	0.9606	14.148	2284	0.9552	16.8221	4888	0.9575	28.5741	2579	0.9482	17.2928	1649	0.9488	12.6283	2126	0.9267	17.0654	GO:0009506//plasmodesma;GO:0000148//1,3-beta-D-glucan synthase complex;GO:0009504//cell plate	GO:0003843//1,3-beta-D-glucan synthase activity	GO:0000226//microtubule cytoskeleton organization;GO:0006346//methylation-dependent chromatin silencing;GO:0031048//chromatin silencing by small RNA;GO:0007267//cell-cell signaling;GO:0000911//cytokinesis by cell plate formation;GO:0051567//histone H3-K9 methylation;GO:0006944//cellular membrane fusion;GO:0016926//protein desumoylation;GO:0050665//hydrogen peroxide biosynthetic process;GO:0009556…	gi|359478773|ref|XP_002283298.2|/0/PREDICTED: callose synthase 3-like [Vitis vinifera]
Achn329181	1920	13028	0.9661	233.94	1896	0.9089	48.3634	2057	0.9094	48.1019	3176	0.9052	58.9475	4226	0.876	89.9678	4333	0.9172	105.356	6891	0.9651	175.622	-	GO:0016621//cinnamoyl-CoA reductase activity;GO:0045552//dihydrokaempferol 4-reductase activity;GO:0050662//coenzyme binding;GO:0000166//nucleotide binding	GO:0009409//response to cold;GO:0009809//lignin biosynthetic process;GO:0055114//oxidation-reduction process	gi|206574938|gb|ACI14382.1|/1.70693e-145/cinnamoyl-CoA reductase [Vaccinium corymbosum]
Achn086741	1242	13005	0.9992	361.008	6772	0.9984	267.039	7391	0.9976	267.184	7923	0.9936	227.329	7045	0.9936	231.856	6840	0.9976	257.101	7773	0.9968	306.243	GO:0000015//phosphopyruvate hydratase complex;GO:0005740//mitochondrial envelope;GO:0009507//chloroplast;GO:0005634//nucleus;GO:0005886//plasma membrane;GO:0048046//apoplast	GO:0005507//copper ion binding;GO:0000287//magnesium ion binding;GO:0004634//phosphopyruvate hydratase activity	GO:0009651//response to salt stress;GO:0009416//response to light stimulus;GO:0009409//response to cold;GO:0009737//response to abscisic acid stimulus;GO:0006096//glycolysis;GO:0046686//response to cadmium ion	gi|225455555|ref|XP_002267091.1|/0/PREDICTED: enolase [Vitis vinifera]
Achn279191	525	13004	0.8857	853.977	4967	0.8933	463.356	9937	0.8838	849.817	8091	0.8857	549.198	7172	0.8857	558.393	8543	0.8857	759.663	5600	0.8857	521.949	GO:0005737//cytoplasm;GO:0005634//nucleus	-	GO:0009751//response to salicylic acid stimulus;GO:0007568//aging;GO:0006464//cellular protein modification process	gi|460405695|ref|XP_004248311.1|/6.23263e-82/PREDICTED: polyubiquitin-like isoform 1 [Solanum lycopersicum]
Achn329321	1470	12819	0.9986	300.653	4400	0.9973	146.594	4979	0.9973	152.074	5916	0.9959	143.416	5809	0.9946	161.526	5235	0.9973	166.253	4561	0.9973	151.824	GO:0005634//nucleus	GO:0005515//protein binding	GO:0016558//protein import into peroxisome matrix;GO:0000956//nuclear-transcribed mRNA catabolic process;GO:0006635//fatty acid beta-oxidation	gi|225432666|ref|XP_002282465.1|/0/PREDICTED: protein FRIGIDA-like [Vitis vinifera]
Achn227861	1839	12801	0.9685	239.989	5649	0.9685	150.442	776	0.9424	18.9456	2660	0.9652	51.5449	2178	0.9685	48.41	3314	0.9685	84.1281	9489	0.9685	252.486	GO:0005886//plasma membrane	GO:0005215//transporter activity	GO:0006857//oligopeptide transport	gi|297739204|emb|CBI28855.3|/0/unnamed protein product [Vitis vinifera]
Achn079831	3870	12594	0.9798	112.197	5762	0.9788	72.9193	5464	0.9791	63.3912	10500	0.9798	96.6862	6357	0.9796	67.1429	6522	0.9786	78.6756	6806	0.9773	86.0558	GO:0005774//vacuolar membrane;GO:0005618//cell wall;GO:0005794//Golgi apparatus;GO:0005829//cytosol;GO:0009570//chloroplast stroma;GO:0005739//mitochondrion	GO:0052632//citrate hydro-lyase (cis-aconitate-forming) activity;GO:0051539//4 iron, 4 sulfur cluster binding;GO:0052633//isocitrate hydro-lyase (cis-aconitate-forming) activity;GO:0005507//copper ion binding;GO:0005524//ATP binding	GO:0051788//response to misfolded protein;GO:0009853//photorespiration;GO:0006094//gluconeogenesis;GO:0006101//citrate metabolic process;GO:0006833//water transport;GO:0009873//ethylene mediated signaling pathway;GO:0006102//isocitrate metabolic process;GO:0009651//response to salt stress;GO:0015979//photosynthesis;GO:0080129//proteasome core complex assembly;GO:0010039//response to iron ion;GO:0…	gi|255566397|ref|XP_002524184.1|/0/aconitase, putative [Ricinus communis]
Achn036211	1407	12552	0.9993	307.572	19721	0.9979	686.459	44178	0.9993	1409.75	35644	0.9993	902.772	8609	0.9993	250.102	10359	0.9979	343.711	1408	0.9972	48.9675	GO:0005737//cytoplasm	GO:0047672	-	gi|359481680|ref|XP_002278801.2|/0/PREDICTED: BAHD acyltransferase DCR-like [Vitis vinifera]
Achn234631	1404	12548	0.9993	308.131	136	0.9594	4.74408	733	0.9822	23.4405	632	0.9793	16.0412	54	0.8803	1.57212	96	0.943	3.19208	22	0.4459	0.766751	GO:0043231//intracellular membrane-bounded organelle;GO:0044444//cytoplasmic part	GO:0000166//nucleotide binding	-	gi|255552796|ref|XP_002517441.1|/6.49512e-173/ATP binding protein, putative [Ricinus communis]
Achn314301	2067	12535	0.9149	209.08	6325	0.8254	149.865	9208	0.8761	200.011	11544	0.9153	199.022	3314	0.8336	65.5346	2095	0.8771	47.3166	509	0.8655	12.0497	-	-	-	gi|225434421|ref|XP_002272040.1|/0/PREDICTED: probable WRKY transcription factor 33-like [Vitis vinifera]
Achn377591	981	12529	0.999	440.328	5462	0.999	272.686	8773	0.999	401.521	7413	0.999	269.284	5920	0.999	246.667	1709	0.9929	81.3286	2132	0.9969	106.345	GO:0005768//endosome;GO:0005794//Golgi apparatus;GO:0005802//trans-Golgi network	GO:0050379//UDP-glucuronate 5'-epimerase activity;GO:0050662//coenzyme binding;GO:0050378//UDP-glucuronate 4-epimerase activity;GO:0000166//nucleotide binding	GO:0005975//carbohydrate metabolic process;GO:0009225//nucleotide-sugar metabolic process	gi|211906522|gb|ACJ11754.1|/2.95838e-96/UDP-D-glucuronic acid 4-epimerase [Gossypium hirsutum]
Achn294931	495	12509	0.998	871.256	8204	0.998	811.709	10642	0.998	965.267	10552	0.996	759.654	12394	0.998	1023.45	8624	0.998	813.343	9722	0.998	961.058	GO:0005886//plasma membrane;GO:0009507//chloroplast;GO:0048046//apoplast	GO:0003755//peptidyl-prolyl cis-trans isomerase activity	GO:0006457//protein folding;GO:0046686//response to cadmium ion;GO:0000413//protein peptidyl-prolyl isomerization	gi|397789262|gb|AFO67220.1|/1.14155e-84/putative cyclophilin [Aralia elata]
Achn140951	1119	12466	0.6828	384.083	8503	0.6506	372.154	8017	0.6416	321.67	8591	0.6416	273.59	6691	0.6408	244.41	5170	0.6416	215.69	5081	0.639	222.187	GO:0005730//nucleolus;GO:0009506//plasmodesma;GO:0009507//chloroplast;GO:0022626//cytosolic ribosome;GO:0005794//Golgi apparatus;GO:0005886//plasma membrane;GO:0048046//apoplast	GO:0005507//copper ion binding;GO:0003735//structural constituent of ribosome	GO:0001510//RNA methylation;GO:0009651//response to salt stress;GO:0009409//response to cold;GO:0006414//translational elongation;GO:0042545//cell wall modification;GO:0010043//response to zinc ion;GO:0009664//plant-type cell wall organization;GO:0046686//response to cadmium ion	gi|147776317|emb|CAN76468.1|/1.31986e-106/hypothetical protein VITISV_030042 [Vitis vinifera]
Achn331521	447	12464	0.9955	961.343	18206	0.9933	1994.74	18551	0.9933	1863.33	15531	0.9911	1238.16	20912	0.9955	1912.26	13351	0.9933	1394.36	11140	0.9911	1219.49	GO:0005737//cytoplasm;GO:0005886//plasma membrane;GO:0005634//nucleus	GO:0004842//ubiquitin-protein ligase activity	GO:0016567//protein ubiquitination;GO:0006511//ubiquitin-dependent protein catabolic process	gi|363497940|gb|AEW24433.1|/3.14776e-84/ubiquitin-conjugating enzyme E2 [Camellia sinensis]
Achn248771	1533	12445	0.998	279.886	4609	0.9954	147.246	4586	0.9935	134.314	11441	0.9961	265.955	7091	0.9935	189.071	6983	0.9967	212.652	3734	0.9928	119.188	GO:0005886//plasma membrane	-	GO:0045492//xylan biosynthetic process;GO:0010413//glucuronoxylan metabolic process	gi|225434116|ref|XP_002276507.1|/0/PREDICTED: protein IQ-DOMAIN 14-like [Vitis vinifera]
Achn277511	2898	12416	0.999	147.711	4027	0.9983	68.0555	3619	0.9986	56.0686	10024	0.999	123.262	6352	0.999	89.5924	5311	0.9997	85.5555	7084	0.9979	119.613	GO:0005886//plasma membrane;GO:0009507//chloroplast;GO:0005829//cytosol;GO:0048046//apoplast	GO:0032440//2-alkenal reductase [NAD(P)] activity;GO:0008964//phosphoenolpyruvate carboxylase activity	GO:0015977//carbon fixation;GO:0006099//tricarboxylic acid cycle	gi|255579064|ref|XP_002530381.1|/0/Phosphoenolpyruvate carboxylase, putative [Ricinus communis]
Achn167581	2202	12413	0.9991	194.352	444	0.9977	9.87519	1158	0.9982	23.6113	1190	0.9986	19.2582	1327	0.9977	24.6327	909	0.9982	19.2716	1152	0.9968	25.5997	GO:0005829//cytosol;GO:0009506//plasmodesma;GO:0009505//plant-type cell wall;GO:0005576//extracellular region;GO:0005794//Golgi apparatus	GO:0042802//identical protein binding;GO:0004252//serine-type endopeptidase activity	GO:0009086//methionine biosynthetic process;GO:0010075//regulation of meristem growth;GO:0006508//proteolysis;GO:0043086//negative regulation of catalytic activity;GO:0000394//RNA splicing, via endonucleolytic cleavage and ligation;GO:0048653//anther development;GO:0009664//plant-type cell wall organization;GO:0009832//plant-type cell wall biogenesis	gi|462399794|gb|EMJ05462.1|/0/hypothetical protein PRUPE_ppa001798mg [Prunus persica]
Achn081861	2973	12405	0.9021	143.857	1907	0.8806	31.4149	2444	0.8772	36.9093	4095	0.9004	49.0846	2193	0.8621	30.1511	1483	0.7723	23.2871	2252	0.8204	37.0657	GO:0009570//chloroplast stroma;GO:0009941//chloroplast envelope;GO:0005634//nucleus	GO:0005506//iron ion binding;GO:0005351//sugar:hydrogen symporter activity;GO:0046429//4-hydroxy-3-methylbut-2-en-1-yl diphosphate synthase activity;GO:0051539//4 iron, 4 sulfur cluster binding	GO:0044272//sulfur compound biosynthetic process;GO:0009108//coenzyme biosynthetic process;GO:0008652//cellular amino acid biosynthetic process;GO:0009695//jasmonic acid biosynthetic process;GO:0009697//salicylic acid biosynthetic process;GO:0019760//glucosinolate metabolic process;GO:0016117//carotenoid biosynthetic process;GO:0010114//response to red light;GO:0010155//regulation of proton trans…	gi|225435309|ref|XP_002285130.1|/0/PREDICTED: 4-hydroxy-3-methylbut-2-en-1-yl diphosphate synthase [Vitis vinifera]
Achn029661	846	12378	0.883	504.439	18730	0.883	1084.29	11151	0.8901	591.797	8512	0.8747	358.548	14762	0.9102	713.237	4160	0.9161	229.558	6972	0.8877	403.261	GO:0016021//integral to membrane;GO:0009941//chloroplast envelope;GO:0009705//plant-type vacuole membrane;GO:0009505//plant-type cell wall;GO:0000326//protein storage vacuole;GO:0042807//central vacuole;GO:0005886//plasma membrane	GO:0015204//urea transmembrane transporter activity;GO:0051739//ammonia transmembrane transporter activity;GO:0015200//methylammonium transmembrane transporter activity	GO:0071918//urea transmembrane transport;GO:0072489//methylammonium transmembrane transport;GO:0006833//water transport	gi|383479042|gb|AFH36343.1|/5.57482e-106/aquaporin TIP2;1 [Quercus petraea]
Achn163591	648	12349	0.9969	657.03	3421	0.9938	258.558	5009	0.9954	347.061	3924	0.9954	215.794	3054	0.9969	192.643	2415	0.9907	173.985	2404	0.9954	181.534	GO:0043231//intracellular membrane-bounded organelle	-	GO:0009987//cellular process;GO:0009725//response to hormone stimulus;GO:1901700	gi|225461524|ref|XP_002285146.1|/1.14734e-61/PREDICTED: ethylene-responsive transcription factor 4 [Vitis vinifera]
Achn177821	2169	12346	0.8529	196.244	4238	0.8903	95.6933	6940	0.9161	143.658	7246	0.8603	119.049	4246	0.8746	80.0165	4254	0.8921	91.5605	3218	0.8432	72.5981	-	-	GO:0009987//cellular process	gi|255555629|ref|XP_002518850.1|/4.16325e-103/hypothetical protein RCOM_1311830 [Ricinus communis]
Achn082121	1530	12339	0.8601	278.046	6919	0.683	221.479	10002	0.6824	293.511	15997	0.8163	372.592	10020	0.6837	267.692	6343	0.7425	193.541	8643	0.6837	276.422	GO:0005773//vacuole;GO:0009507//chloroplast;GO:0005730//nucleolus;GO:0005886//plasma membrane;GO:0005739//mitochondrion	GO:0004781//sulfate adenylyltransferase (ATP) activity;GO:0003746//translation elongation factor activity;GO:0005525//GTP binding;GO:0003924//GTPase activity	GO:0006414//translational elongation;GO:0006184//GTP catabolic process;GO:0046686//response to cadmium ion	gi|74486736|gb|ABA12221.1|/0/translation elongation factor 1A-5 [Gossypium hirsutum]
Achn333301	1158	12339	0.8946	367.367	5178	0.8955	218.995	5199	0.8946	201.577	5901	0.8955	181.595	3519	0.8955	124.214	1634	0.8946	65.8739	2616	0.8955	110.542	GO:0009941//chloroplast envelope;GO:0010319//stromule;GO:0009570//chloroplast stroma;GO:0009579//thylakoid;GO:0005739//mitochondrion	GO:0008270//zinc ion binding;GO:0042803//protein homodimerization activity	GO:0009409//response to cold;GO:0018131//oxazole or thiazole biosynthetic process;GO:0006974//response to DNA damage stimulus	gi|470116356|ref|XP_004294348.1|/2.31318e-162/PREDICTED: thiamine thiazole synthase 2, chloroplastic-like [Fragaria vesca subsp. vesca]
Achn328141	1065	12329	0.9991	399.123	10283	0.9972	472.879	7240	0.9972	305.224	6811	0.9953	227.902	8346	0.9953	320.323	1255	0.9934	55.0129	4859	0.9925	223.252	GO:0005874//microtubule;GO:0005737//cytoplasm;GO:0005886//plasma membrane	GO:0003924//GTPase activity;GO:0005200//structural constituent of cytoskeleton;GO:0005525//GTP binding	GO:0009651//response to salt stress;GO:0009409//response to cold;GO:0051258//protein polymerization;GO:0006184//GTP catabolic process;GO:0007018//microtubule-based movement	gi|414864263|tpg|DAA42820.1|/4.91077e-148/TPA: beta tubulin1 [Zea mays]
Achn032971	1332	12306	0.991	318.523	1352	0.9985	49.711	3375	0.994	113.762	2530	0.9872	67.6865	644	0.973	19.7624	380	0.97	13.3183	379	0.9602	13.923	-	-	-	gi|147846526|emb|CAN81650.1|/7.9024e-165/hypothetical protein VITISV_003752 [Vitis vinifera]
Achn224791	2085	12301	0.9731	203.406	5637	0.9679	132.41	5818	0.9669	125.284	7568	0.9698	129.348	6049	0.9679	118.587	4200	0.9621	94.0402	5015	0.9683	117.697	GO:0005777//peroxisome;GO:0009507//chloroplast;GO:0005634//nucleus;GO:0005886//plasma membrane;GO:0048046//apoplast	GO:0005488//binding;GO:0016740//transferase activity;GO:0004124//cysteine synthase activity	GO:0007568//aging;GO:0010043//response to zinc ion;GO:0006535//cysteine biosynthetic process from serine;GO:0046686//response to cadmium ion	gi|11131745|sp|P93508.1|CALR_RICCO/6.50934e-160/RecName: Full=Calreticulin; Flags: Precursor
Achn017871	1881	12290	0.9952	225.264	10332	0.9989	269.014	9250	0.9973	220.792	13602	0.9973	257.691	12019	0.9973	261.179	10782	0.9973	267.597	10433	0.9952	271.406	GO:0005634//nucleus	GO:0003677//DNA binding;GO:0003700//sequence-specific DNA binding transcription factor activity	GO:0042742//defense response to bacterium;GO:0006355//regulation of transcription, DNA-dependent;GO:0009723//response to ethylene stimulus	gi|215820408|gb|ACJ70675.1|/0/EIN3-like protein EIL2 [Actinidia deliciosa]
Achn270481	1530	12172	0.9588	274.283	4808	0.9556	153.905	6098	0.9529	178.947	6742	0.9549	157.03	7296	0.9582	194.918	2921	0.9575	89.1272	3652	0.9536	116.799	-	GO:0004489//methylenetetrahydrofolate reductase (NADPH) activity	GO:0035999//tetrahydrofolate interconversion;GO:0055114//oxidation-reduction process;GO:0006555//methionine metabolic process	gi|470101473|ref|XP_004287197.1|/0/PREDICTED: methylenetetrahydrofolate reductase 2-like [Fragaria vesca subsp. vesca]
Achn023251	3009	12144	0.9591	139.145	695	0.9508	11.3121	989	0.9545	14.7572	1872	0.9575	22.1702	973	0.9538	13.2175	683	0.9538	10.5967	359	0.8996	5.8381	GO:0005773//vacuole;GO:0016021//integral to membrane;GO:0005886//plasma membrane;GO:0005634//nucleus	GO:0008553//hydrogen-exporting ATPase activity, phosphorylative mechanism;GO:0046872//metal ion binding;GO:0005524//ATP binding	GO:0010119//regulation of stomatal movement;GO:0009414//response to water deprivation;GO:0006754//ATP biosynthetic process;GO:0006812//cation transport;GO:0009737//response to abscisic acid stimulus;GO:0006200//ATP catabolic process	gi|225446002|ref|XP_002267501.1|/0/PREDICTED: plasma membrane ATPase 4 isoform 1 [Vitis vinifera]
Achn282911	1803	12137	0.812	232.083	6049	0.7837	164.311	6253	0.7127	155.712	5311	0.7903	104.97	9179	0.7965	208.093	6643	0.6822	172.004	8311	0.7232	225.557	GO:0005739//mitochondrion;GO:0009534//chloroplast thylakoid;GO:0010287//plastoglobule	GO:0004332//fructose-bisphosphate aldolase activity	GO:0006979//response to oxidative stress;GO:0009651//response to salt stress;GO:0006098//pentose-phosphate shunt;GO:0006096//glycolysis;GO:0046686//response to cadmium ion	gi|334847978|gb|AEH04657.1|/0/fructose-bisphosphate aldolase [Camellia oleifera]
Achn023741	789	12128	0.9987	529.957	359	0.9873	22.2842	666	0.9848	37.8989	711	0.9962	32.1128	678	0.9873	35.1246	571	0.9531	33.7854	280	0.9202	17.3652	-	-	-	gi|297739839|emb|CBI30021.3|/3.31407e-118/unnamed protein product [Vitis vinifera]
Achn113431	2547	12072	0.9973	163.41	5819	0.9976	111.892	7454	0.9988	131.398	13881	0.9992	194.213	6908	0.9965	110.862	5517	0.9961	101.122	7863	0.9973	151.063	GO:0009506//plasmodesma;GO:0005886//plasma membrane;GO:0005618//cell wall;GO:0005634//nucleus;GO:0005829//cytosol	GO:0005524//ATP binding;GO:0032440//2-alkenal reductase [NAD(P)] activity	GO:0006457//protein folding;GO:0046686//response to cadmium ion;GO:0009408//response to heat;GO:0055114//oxidation-reduction process	gi|460413943|ref|XP_004252334.1|/0/PREDICTED: heat shock 70 kDa protein 15-like [Solanum lycopersicum]
Achn204831	3975	11946	0.9036	103.613	8050	0.9057	99.1833	5289	0.9021	59.7401	8710	0.9049	78.0849	9384	0.9064	96.4961	3624	0.9047	42.5619	7708	0.9047	94.8863	GO:0016023//cytoplasmic membrane-bounded vesicle;GO:0016021//integral to membrane;GO:0005886//plasma membrane	GO:0016491//oxidoreductase activity;GO:0004674//protein serine/threonine kinase activity;GO:0005524//ATP binding	GO:0010103//stomatal complex morphogenesis;GO:0007169//transmembrane receptor protein tyrosine kinase signaling pathway;GO:0006468//protein phosphorylation;GO:0000165//MAPK cascade;GO:0002237//response to molecule of bacterial origin;GO:0048443//stamen development	gi|460392459|ref|XP_004241833.1|/0/PREDICTED: receptor-like protein kinase HAIKU2-like [Solanum lycopersicum]
Achn134781	942	11926	0.9989	436.488	22745	0.9979	1182.54	11675	0.9979	556.462	9636	0.9979	364.529	19048	0.9968	826.528	6277	0.9968	311.079	6710	0.9958	348.554	-	GO:0005544//calcium-dependent phospholipid binding;GO:0005509//calcium ion binding	GO:0009737//response to abscisic acid stimulus;GO:0009414//response to water deprivation;GO:0009651//response to salt stress;GO:0009409//response to cold;GO:0009408//response to heat	gi|225449855|ref|XP_002265000.1|/3.87166e-122/PREDICTED: annexin D4 [Vitis vinifera]
Achn363371	1587	11902	0.9943	258.566	980	0.9956	30.2433	5290	0.9968	149.661	1193	0.9943	26.7886	404	0.9565	10.4055	75	0.8998	2.20625	49	0.6408	1.51084	GO:0016021//integral to membrane	-	-	gi|297744933|emb|CBI38472.3|/0/unnamed protein product [Vitis vinifera]
Achn183331	495	11892	0.998	828.282	8553	0.9939	846.239	8084	0.996	733.247	6829	0.9939	491.629	8229	0.9939	679.518	5466	0.996	515.507	4735	0.9919	468.073	GO:0005730//nucleolus;GO:0022625//cytosolic large ribosomal subunit;GO:0009507//chloroplast;GO:0005739//mitochondrion	GO:0003735//structural constituent of ribosome	GO:0006412//translation	gi|351725972|ref|NP_001236087.1|/6.26387e-83/uncharacterized protein LOC100500046 [Glycine max]
Achn145501	1791	11863	0.8169	228.364	10678	0.8169	291.994	13602	0.8191	340.986	17563	0.8191	349.453	12838	0.8191	292.995	17198	0.8191	448.283	13917	0.8163	380.232	GO:0009705//plant-type vacuole membrane;GO:0009941//chloroplast envelope;GO:0048046//apoplast;GO:0010319//stromule;GO:0022626//cytosolic ribosome;GO:0005618//cell wall;GO:0005777//peroxisome;GO:0009570//chloroplast stroma;GO:0005886//plasma membrane;GO:0005634//nucleus;GO:0005739//mitochondrion	GO:0005515//protein binding;GO:0020037//heme binding;GO:0050897//cobalt ion binding;GO:0004096//catalase activity;GO:0015171//amino acid transmembrane transporter activity	GO:0016036//cellular response to phosphate starvation;GO:0042744//hydrogen peroxide catabolic process;GO:0006635//fatty acid beta-oxidation;GO:0006995//cellular response to nitrogen starvation;GO:0016558//protein import into peroxisome matrix;GO:0048573//photoperiodism, flowering;GO:0045454//cell redox homeostasis;GO:0005982//starch metabolic process;GO:0003333//amino acid transmembrane transport…	gi|211906480|gb|ACJ11733.1|/0/catalase [Gossypium hirsutum]
Achn380651	2556	11823	0.9628	159.476	2497	0.9597	47.8451	1397	0.9574	24.5395	1779	0.9597	24.8028	1263	0.9131	20.1977	1374	0.9589	25.0955	2047	0.9617	39.1883	GO:0009570//chloroplast stroma	GO:0080041//ADP-ribose pyrophosphohydrolase activity;GO:0051536//iron-sulfur cluster binding	GO:0006098//pentose-phosphate shunt;GO:0019760//glucosinolate metabolic process;GO:0043085//positive regulation of catalytic activity;GO:0019252//starch biosynthetic process;GO:0016045//detection of bacterium;GO:0019288//isopentenyl diphosphate biosynthetic process, mevalonate-independent pathway;GO:0000023//maltose metabolic process;GO:0010266//response to vitamin B1;GO:0009228//thiamine biosynt…	gi|225434668|ref|XP_002280227.1|/0/PREDICTED: phosphomethylpyrimidine synthase [Vitis vinifera]
Achn387971	2472	11736	0.9996	163.682	120	0.8681	2.37746	208	0.8592	3.77785	124	0.8835	1.78755	101	0.7536	1.67006	6	0.2184	0.113311	33	0.3083	0.653227	GO:0009505//plant-type cell wall;GO:0009506//plasmodesma;GO:0009507//chloroplast;GO:0048046//apoplast	GO:0004553//hydrolase activity, hydrolyzing O-glycosyl compounds	GO:0010075//regulation of meristem growth;GO:0008152//metabolic process	gi|255545664|ref|XP_002513892.1|/0/Periplasmic beta-glucosidase precursor, putative [Ricinus communis]
Achn330551	1536	11628	0.9993	261.001	706	0.987	22.5109	1673	0.987	48.9028	614	0.9863	14.245	434	0.9863	11.5493	87	0.9551	2.64422	81	0.7578	2.58043	-	GO:0020037//heme binding;GO:0033772;GO:0005506//iron ion binding;GO:0009055//electron carrier activity	GO:0055114//oxidation-reduction process	gi|285028880|gb|ADC34701.1|/0/flavonoid 3' hydroxylase [Actinidia chinensis]
Achn121551	627	11619	0.9936	638.895	3579	0.9872	279.559	7636	0.9872	546.799	2394	0.9872	136.064	2384	0.9904	155.417	48	0.9282	3.57391	101	0.9027	7.8823	GO:0030076//light-harvesting complex;GO:0009941//chloroplast envelope;GO:0009535//chloroplast thylakoid membrane;GO:0010287//plastoglobule	GO:0016168//chlorophyll binding;GO:0046872//metal ion binding	GO:0030003//cellular cation homeostasis;GO:0070838//divalent metal ion transport;GO:0009765//photosynthesis, light harvesting;GO:0019344//cysteine biosynthetic process;GO:0080167//response to karrikin	gi|225457389|ref|XP_002284856.1|/2.15091e-102/PREDICTED: chlorophyll a-b binding protein 4, chloroplastic [Vitis vinifera]
Achn372471	1398	11486	0.9835	283.263	647	0.9807	22.6661	941	0.9793	30.2212	814	0.9835	20.7493	565	0.97	16.5196	183	0.9714	6.11102	400	0.9785	14.0008	-	GO:0042973//glucan endo-1,3-beta-D-glucosidase activity	GO:0005975//carbohydrate metabolic process	gi|460370088|ref|XP_004230886.1|/0/PREDICTED: glucan endo-1,3-beta-D-glucosidase-like [Solanum lycopersicum]
Achn256641	1083	11462	0.9991	364.889	6978	0.9982	315.56	15043	0.9982	623.642	13977	0.9991	459.909	8074	0.9982	304.733	3668	0.9963	158.114	3556	0.9871	160.669	GO:0016023//cytoplasmic membrane-bounded vesicle	GO:0016616//oxidoreductase activity, acting on the CH-OH group of donors, NAD or NADP as acceptor;GO:0000166//nucleotide binding	-	gi|225452968|ref|XP_002284346.1|/8.53637e-172/PREDICTED: UDP-glucose 6-dehydrogenase [Vitis vinifera]
Achn045781	1848	11442	0.9811	213.466	4412	0.9735	116.927	3833	0.9746	93.125	7422	0.9762	143.122	4733	0.9729	104.687	1881	0.9729	47.5179	2946	0.967	78.0063	-	GO:0009011//starch synthase activity	GO:0009250//glucan biosynthetic process	gi|197725528|gb|ACH72975.1|/0/granule-bound starch synthase [Nelumbo nucifera]
Achn053341	1869	11439	0.9422	211.012	7168	0.9444	187.832	8696	0.9438	208.901	9602	0.946	183.079	9690	0.9433	211.921	8899	0.9433	222.281	7069	0.9428	185.075	GO:0005829//cytosol;GO:0005618//cell wall;GO:0005739//mitochondrion;GO:0009941//chloroplast envelope;GO:0009570//chloroplast stroma;GO:0048046//apoplast	GO:0005507//copper ion binding;GO:0004455//ketol-acid reductoisomerase activity;GO:0000166//nucleotide binding;GO:0016853//isomerase activity;GO:0050662//coenzyme binding	GO:0055114//oxidation-reduction process;GO:0006164//purine nucleotide biosynthetic process;GO:0009651//response to salt stress;GO:0006096//glycolysis;GO:0006094//gluconeogenesis;GO:0009082//branched-chain amino acid biosynthetic process;GO:0046686//response to cadmium ion	gi|225446579|ref|XP_002280094.1|/0/PREDICTED: ketol-acid reductoisomerase, chloroplastic [Vitis vinifera]
Achn181751	2283	11377	0.961	171.811	5491	0.9133	117.795	5458	0.9479	107.339	7868	0.9474	122.813	5214	0.9023	93.3521	5295	0.9474	108.275	5234	0.9106	112.183	GO:0005829//cytosol	-	-	gi|225429462|ref|XP_002278761.1|/0/PREDICTED: uncharacterized protein LOC100259454 [Vitis vinifera]
Achn071161	1167	11352	0.9966	335.375	4315	0.9983	181.088	4376	0.9957	168.359	4766	0.9974	145.536	3854	0.9957	134.989	2861	0.9949	114.45	3244	0.9949	136.022	GO:0005737//cytoplasm;GO:0005886//plasma membrane	GO:0004743//pyruvate kinase activity;GO:0030955//potassium ion binding;GO:0005524//ATP binding;GO:0000287//magnesium ion binding	GO:0046686//response to cadmium ion;GO:0016310//phosphorylation;GO:0006096//glycolysis	gi|224109938|ref|XP_002315362.1|/0/predicted protein [Populus trichocarpa]
Achn369491	1965	11338	0.9985	198.931	9214	0.998	229.65	10957	0.9985	250.356	21081	0.9995	382.309	11511	0.999	239.447	9053	0.999	215.08	11864	0.9939	295.439	GO:0005634//nucleus;GO:0005829//cytosol	-	-	gi|225424089|ref|XP_002283405.1|/0/PREDICTED: uncharacterized protein LOC100250808 [Vitis vinifera]
Achn071591	1182	11329	0.9983	330.448	2920	0.9958	120.989	6000	0.9915	227.91	7232	0.9975	218.035	2048	0.9958	70.8225	663	0.9898	26.1858	1093	0.9915	45.2482	GO:0016020//membrane	-	-	gi|13785209|emb|CAC37356.1|/1.45006e-151/putative membrane protein [Solanum tuberosum]
Achn059761	2316	11289	0.9978	168.053	45	0.6511	0.951599	59	0.5691	1.14378	8	0.2712	0.123094	47	0.7124	0.829503	153	0.9188	3.08406	22	0.3251	0.464818	GO:0009505//plant-type cell wall;GO:0048046//apoplast	GO:0046556//alpha-N-arabinofuranosidase activity;GO:0008422//beta-glucosidase activity	GO:0005975//carbohydrate metabolic process;GO:0010214//seed coat development	gi|225431898|ref|XP_002276351.1|/0/PREDICTED: beta-D-xylosidase 1-like [Vitis vinifera]
Achn322281	1572	11207	0.9994	245.791	2805	0.9987	87.3897	9228	0.9987	263.563	9804	0.9994	222.247	3306	0.9994	85.9625	1819	0.9994	54.0195	786	0.9955	24.4663	GO:0005829//cytosol;GO:0005739//mitochondrion;GO:0009506//plasmodesma;GO:0009570//chloroplast stroma;GO:0048046//apoplast	GO:0050203//oxalate-CoA ligase activity;GO:0008756//o-succinylbenzoate-CoA ligase activity;GO:0016208//AMP binding	GO:0015706//nitrate transport;GO:0010214//seed coat development;GO:0010167//response to nitrate;GO:0046482//para-aminobenzoic acid metabolic process;GO:0010030//positive regulation of seed germination;GO:0033611//oxalate catabolic process;GO:0046686//response to cadmium ion;GO:0050832//defense response to fungus	gi|225470747|ref|XP_002267459.1|/0/PREDICTED: putative peroxisomal-coenzyme A synthetase-like [Vitis vinifera]
Achn089541	1722	11206	0.9988	224.36	5479	0.9971	155.829	7367	0.9907	192.082	17976	0.9988	372.003	4114	0.9959	97.654	4856	0.9942	131.648	6995	0.9942	198.771	GO:0005829//cytosol;GO:0005634//nucleus;GO:0005886//plasma membrane	-	GO:0034976//response to endoplasmic reticulum stress;GO:0006457//protein folding;GO:0010286//heat acclimation;GO:0009165//nucleotide biosynthetic process;GO:0009640//photomorphogenesis;GO:0010388//cullin deneddylation;GO:0046686//response to cadmium ion;GO:0009644//response to high light intensity;GO:0042542//response to hydrogen peroxide	gi|449460409|ref|XP_004147938.1|/0/PREDICTED: heat shock protein STI-like [Cucumis sativus]
Achn223051	1458	11199	0.9993	264.82	4683	0.9973	157.306	7453	0.9973	229.511	4831	0.9993	118.077	1308	0.9959	36.6698	1026	0.9815	32.8519	872	0.9918	29.2656	-	GO:0020037//heme binding;GO:0005506//iron ion binding;GO:0009055//electron carrier activity;GO:0050598	GO:0055114//oxidation-reduction process	gi|470118700|ref|XP_004295460.1|/0/PREDICTED: cytochrome P450 716B1-like [Fragaria vesca subsp. vesca]
Achn087081	978	11184	0.999	394.264	5790	0.998	289.948	10651	0.999	488.969	6425	0.999	234.11	3624	0.9939	151.464	1825	0.999	87.1152	1385	0.9939	69.2963	GO:0016021//integral to membrane;GO:0031966//mitochondrial membrane	GO:0005310//dicarboxylic acid transmembrane transporter activity	GO:0006835//dicarboxylic acid transport;GO:0055085//transmembrane transport;GO:0006839//mitochondrial transport	gi|225459119|ref|XP_002285693.1|/3.09446e-154/PREDICTED: probable mitochondrial 2-oxoglutarate/malate carrier protein-like [Vitis vinifera]
Achn319371	3138	11156	0.9547	122.57	7090	0.9261	110.656	4087	0.9261	58.4765	6984	0.9264	79.3117	9474	0.9261	123.407	4323	0.9254	64.3135	6805	0.9261	106.114	-	-	-	gi|297736652|emb|CBI25523.3|/0/unnamed protein product [Vitis vinifera]
Achn293111	1377	11122	0.9056	278.469	12420	0.907	441.741	12840	0.9049	418.659	12339	0.9099	319.324	11958	0.9085	354.963	8686	0.9121	294.48	8751	0.9041	310.973	GO:0044424//intracellular part	-	-	gi|460372787|ref|XP_004232206.1|/8.35466e-133/PREDICTED: uncharacterized protein At5g39570-like isoform 1 [Solanum lycopersicum]
Achn304721	1293	11105	0.9374	296.107	2084	0.9304	78.9367	1879	0.9188	65.2466	3091	0.9319	85.1896	2024	0.925	63.9839	1567	0.9242	56.5771	1636	0.908	61.9133	GO:0005829//cytosol;GO:0005739//mitochondrion;GO:0009506//plasmodesma;GO:0005774//vacuolar membrane;GO:0009507//chloroplast;GO:0005794//Golgi apparatus;GO:0005783//endoplasmic reticulum;GO:0005886//plasma membrane;GO:0048046//apoplast	GO:0005509//calcium ion binding;GO:0051082//unfolded protein binding	GO:0034976//response to endoplasmic reticulum stress;GO:0006457//protein folding;GO:0009651//response to salt stress;GO:0009408//response to heat;GO:0009627//systemic acquired resistance;GO:0055074//calcium ion homeostasis;GO:0046686//response to cadmium ion;GO:0009644//response to high light intensity;GO:0042542//response to hydrogen peroxide	gi|11131745|sp|P93508.1|CALR_RICCO/0/RecName: Full=Calreticulin; Flags: Precursor
Achn091501	906	11097	0.9967	422.285	5729	0.9967	309.692	9212	0.9978	456.515	7363	0.9967	289.609	10268	0.9978	463.251	1463	0.9912	75.3852	1136	0.9912	61.3549	GO:0019898//extrinsic to membrane;GO:0009535//chloroplast thylakoid membrane;GO:0010287//plastoglobule;GO:0009654//oxygen evolving complex;GO:0009543//chloroplast thylakoid lumen;GO:0048046//apoplast	GO:0008266//poly(U) RNA binding;GO:0010242//oxygen evolving activity;GO:0005509//calcium ion binding	GO:0042742//defense response to bacterium;GO:0010205//photoinhibition;GO:0010207//photosystem II assembly;GO:0035304//regulation of protein dephosphorylation;GO:0042549//photosystem II stabilization	gi|119952178|dbj|BAA96365.3|/8.30394e-143/oxygen evolving enhancer protein 1 precursor [Bruguiera gymnorhiza]
Achn174381	726	11093	0.7576	526.794	22558	0.7355	1521.75	28566	0.7466	1766.62	27587	0.8857	1354.11	32734	0.7576	1842.98	26034	0.7355	1674.07	21782	0.759	1468.12	GO:0048046//apoplast;GO:0009507//chloroplast;GO:0005618//cell wall;GO:0005794//Golgi apparatus;GO:0005730//nucleolus;GO:0005829//cytosol;GO:0005740//mitochondrial envelope;GO:0009506//plasmodesma;GO:0005886//plasma membrane	GO:0008270//zinc ion binding;GO:0051287//NAD binding;GO:0050661//NADP binding;GO:0004365//glyceraldehyde-3-phosphate dehydrogenase (NAD+) (phosphorylating) activity;GO:0005507//copper ion binding	GO:0007010//cytoskeleton organization;GO:0006098//pentose-phosphate shunt;GO:0006094//gluconeogenesis;GO:0009744//response to sucrose stimulus;GO:0042542//response to hydrogen peroxide;GO:0006833//water transport;GO:0051049//regulation of transport;GO:0019288//isopentenyl diphosphate biosynthetic process, mevalonate-independent pathway;GO:0009651//response to salt stress;GO:0010498//proteasomal p…	gi|120669|sp|P26518.1|G3PC_MAGLI/4.75057e-89/RecName: Full=Glyceraldehyde-3-phosphate dehydrogenase, cytosolic
Achn274801	624	11065	0.9968	611.358	5646	0.9936	443.135	5042	0.9968	362.784	4825	0.9968	275.549	5137	0.9968	336.499	3032	0.9952	226.837	2953	0.9936	231.568	GO:0005730//nucleolus;GO:0005886//plasma membrane;GO:0005618//cell wall;GO:0022625//cytosolic large ribosomal subunit	GO:0003735//structural constituent of ribosome	GO:0006412//translation	gi|147846044|emb|CAN84167.1|/1.52079e-108/hypothetical protein VITISV_018882 [Vitis vinifera]
Achn024491	2130	11057	0.9756	178.973	11938	0.9803	274.493	24668	0.9723	519.977	19468	0.9887	325.707	12411	0.9756	238.169	5554	0.9808	121.73	3139	0.9437	72.1125	GO:0000326//protein storage vacuole;GO:0005783//endoplasmic reticulum;GO:0005886//plasma membrane	GO:0005515//protein binding	GO:0009628//response to abiotic stimulus;GO:0006605//protein targeting;GO:0043067//regulation of programmed cell death;GO:0016482//cytoplasmic transport;GO:0006812//cation transport;GO:0006950//response to stress;GO:0006865//amino acid transport	gi|224110568|ref|XP_002315561.1|/1.41574e-63/predicted protein [Populus trichocarpa]
Achn266591	1041	11012	0.9952	364.707	3724	0.9933	175.202	7036	0.9933	303.462	7396	0.9904	253.182	6365	0.9933	249.923	4364	0.9914	195.706	4931	0.9914	231.784	-	-	-	gi|225459344|ref|XP_002285802.1|/3.58639e-103/PREDICTED: ethylene-responsive transcription factor RAP2-4-like isoform 1 [Vitis vinifera]
Achn284301	6600	10993	0.9995	57.425	573	0.9464	4.25197	486	0.8503	3.30614	2422	0.9932	13.0772	821	0.9462	5.08462	719	0.9674	5.08575	1688	0.9876	12.5149	GO:0005886//plasma membrane	GO:0003989//acetyl-CoA carboxylase activity;GO:0046872//metal ion binding;GO:0005524//ATP binding;GO:0004075//biotin carboxylase activity	GO:0048364//root development;GO:0009735//response to cytokinin stimulus;GO:0010072//primary shoot apical meristem specification;GO:0030497//fatty acid elongation	gi|255545642|ref|XP_002513881.1|/0/Homomeric Acetyl-CoA Carboxylase (Hom-ACCase) [Ricinus communis]
Achn061431	750	10989	0.9973	505.156	1956	0.9987	127.728	5396	0.9973	323.028	2412	0.9893	114.605	1799	0.988	98.0457	647	0.9933	40.2729	416	0.984	27.1413	-	-	-	gi|330369950|gb|AEC12208.1|/2.41719e-67/JAZ1 [Maesa lanceolata]
Achn255671	2127	10956	0.9995	177.588	7969	0.9991	183.492	6514	0.9995	137.502	5742	0.9991	96.2015	10362	0.9991	199.129	4766	0.9991	104.606	11798	0.9995	271.419	GO:0005886//plasma membrane	GO:0015198//oligopeptide transporter activity	GO:0006865//amino acid transport;GO:0006857//oligopeptide transport;GO:0055085//transmembrane transport	gi|460377428|ref|XP_004234495.1|/0/PREDICTED: probable metal-nicotianamine transporter YSL7-like isoform 1 [Solanum lycopersicum]
Achn153731	2061	10934	0.9995	182.907	8295	0.9995	197.114	13091	0.9995	285.183	16444	0.9995	284.325	8550	0.999	169.569	8032	0.9995	181.935	9634	0.9995	228.732	-	-	-	gi|225461088|ref|XP_002282119.1|/0/PREDICTED: polyubiquitin-A-like [Vitis vinifera]
Achn199691	741	10910	0.9906	507.616	5007	0.9838	330.932	4499	0.9825	272.601	4938	0.9906	237.476	5244	0.9892	289.27	3581	0.9865	225.609	3315	0.9811	218.909	GO:0005730//nucleolus;GO:0005773//vacuole;GO:0005886//plasma membrane;GO:0005618//cell wall;GO:0022625//cytosolic large ribosomal subunit;GO:0009507//chloroplast	-	-	gi|359483254|ref|XP_003632932.1|/1.15266e-122/PREDICTED: 60S ribosomal protein L7-4-like [Vitis vinifera]
Achn302801	3450	10889	0.9786	108.817	5221	0.978	74.1165	5396	0.9664	70.2235	10710	0.9774	110.626	5767	0.9774	68.3266	6418	0.9771	86.8462	6948	0.9777	98.5462	GO:0009507//chloroplast	GO:0002161//aminoacyl-tRNA editing activity;GO:0004823//leucine-tRNA ligase activity;GO:0005524//ATP binding	GO:0006450//regulation of translational fidelity;GO:0006429//leucyl-tRNA aminoacylation	gi|225460189|ref|XP_002277079.1|/0/PREDICTED: leucyl-tRNA synthetase, cytoplasmic-like [Vitis vinifera]
Achn072391	2058	10871	0.8508	182.118	424	0.8008	10.0902	411	0.74	8.96656	390	0.7993	6.75313	384	0.7556	7.62684	298	0.6603	6.75991	388	0.7585	9.2254	GO:0005634//nucleus	-	-	gi|224117470|ref|XP_002317582.1|/0/predicted protein [Populus trichocarpa]
Achn294891	1197	10869	0.9975	313.057	6757	0.9983	276.465	9759	0.9983	366.05	5452	0.9967	162.311	4071	0.9958	139.016	156	0.9716	6.08416	143	0.9089	5.84576	GO:0031977//thylakoid lumen;GO:0009941//chloroplast envelope;GO:0010287//plastoglobule;GO:0022626//cytosolic ribosome;GO:0016020//membrane;GO:0048046//apoplast	GO:0004332//fructose-bisphosphate aldolase activity	GO:0009737//response to abscisic acid stimulus;GO:0006096//glycolysis;GO:0046686//response to cadmium ion	gi|432139325|gb|AGB05600.1|/0/fructose-bisphosphate aldolase 3 [Camellia oleifera]
Achn369361	1230	10861	0.9992	304.434	8189	0.9976	326.066	7670	0.9984	279.975	10688	0.9976	309.654	4100	0.9976	136.25	1458	0.9976	55.3379	1255	0.9959	49.9272	-	GO:0005524//ATP binding;GO:0004683//calmodulin-dependent protein kinase activity	GO:0010540//basipetal auxin transport;GO:0006468//protein phosphorylation;GO:0009414//response to water deprivation;GO:0042538//hyperosmotic salinity response;GO:0007165//signal transduction;GO:0007275//multicellular organismal development	gi|449503175|ref|XP_004161871.1|/0/PREDICTED: CBL-interacting serine/threonine-protein kinase 6-like isoform 1 [Cucumis sativus]
Achn017401	2952	10820	0.9485	126.369	3345	0.9451	55.4958	3223	0.9455	49.02	7922	0.9488	95.6323	4673	0.9492	64.7051	5482	0.9461	86.6947	5363	0.9465	88.8977	GO:0031897//Tic complex;GO:0005618//cell wall;GO:0005829//cytosol;GO:0009570//chloroplast stroma;GO:0009535//chloroplast thylakoid membrane;GO:0005739//mitochondrion	GO:0004176//ATP-dependent peptidase activity;GO:0003677//DNA binding;GO:0004518//nuclease activity;GO:0005524//ATP binding	GO:0042744//hydrogen peroxide catabolic process;GO:0009902//chloroplast relocation;GO:0006289//nucleotide-excision repair;GO:0010304//PSII associated light-harvesting complex II catabolic process;GO:0034660//ncRNA metabolic process;GO:0006508//proteolysis;GO:0042793//transcription from plastid promoter;GO:0045037//protein import into chloroplast stroma;GO:0010380//regulation of chlorophyll biosyn…	gi|460413829|ref|XP_004252280.1|/0/PREDICTED: ATP-dependent Clp protease ATP-binding subunit clpA homolog CD4B, chloroplastic-like [Solanum lycopersicum]
Achn133211	2643	10809	0.6436	140.999	7033	0.5751	130.324	6998	0.5755	118.879	9821	0.5755	132.417	7657	0.5755	118.419	6447	0.5751	113.876	6590	0.5755	122.008	GO:0005886//plasma membrane;GO:0005740//mitochondrial envelope;GO:0009507//chloroplast;GO:0005829//cytosol;GO:0048046//apoplast	GO:0030145//manganese ion binding;GO:0004619//phosphoglycerate mutase activity	GO:0009409//response to cold;GO:0046686//response to cadmium ion;GO:0006096//glycolysis	gi|449459570|ref|XP_004147519.1|/0/PREDICTED: 2,3-bisphosphoglycerate-independent phosphoglycerate mutase-like [Cucumis sativus]
Achn306201	2175	10792	0.9697	171.069	3327	0.9683	74.9158	2954	0.9651	60.979	4924	0.9692	80.6761	2759	0.9683	51.8503	2279	0.9687	48.9165	2986	0.9632	67.1784	GO:0044444//cytoplasmic part;GO:0043231//intracellular membrane-bounded organelle	-	-	gi|460396970|ref|XP_004244042.1|/2.34469e-138/PREDICTED: uncharacterized protein LOC101250613 [Solanum lycopersicum]
Achn293761	1077	10768	0.9991	344.705	2148	0.9972	97.6784	2681	0.9935	111.766	4615	0.9954	152.701	5155	0.9916	195.646	632	0.9898	27.395	1762	0.9907	80.0551	-	-	-	gi|255569926|ref|XP_002525926.1|/4.41799e-112/conserved hypothetical protein [Ricinus communis]
Achn116231	4902	10694	0.999	75.2134	5486	0.9965	54.8103	5529	0.9959	50.641	12051	0.9967	87.6064	6897	0.998	57.5103	8102	0.9988	77.1594	8464	0.9951	84.4892	GO:0031897//Tic complex;GO:0005618//cell wall;GO:0005829//cytosol;GO:0009570//chloroplast stroma;GO:0009535//chloroplast thylakoid membrane;GO:0005739//mitochondrion	GO:0004176//ATP-dependent peptidase activity;GO:0003677//DNA binding;GO:0004518//nuclease activity;GO:0005524//ATP binding	GO:0042744//hydrogen peroxide catabolic process;GO:0009902//chloroplast relocation;GO:0006289//nucleotide-excision repair;GO:0010304//PSII associated light-harvesting complex II catabolic process;GO:0034660//ncRNA metabolic process;GO:0006508//proteolysis;GO:0042793//transcription from plastid promoter;GO:0045037//protein import into chloroplast stroma;GO:0010380//regulation of chlorophyll biosyn…	gi|460413829|ref|XP_004252280.1|/0/PREDICTED: ATP-dependent Clp protease ATP-binding subunit clpA homolog CD4B, chloroplastic-like [Solanum lycopersicum]
Achn088131	1566	10689	0.9994	235.328	-	-	-	9	0.2024	0.258036	-	-	-	2	0.1149	0.0522032	-	-	-	4	0.1992	0.124988	GO:0005618//cell wall;GO:0016020//membrane	GO:0030599//pectinesterase activity;GO:0045330;GO:0004857//enzyme inhibitor activity	GO:0042545//cell wall modification;GO:0043086//negative regulation of catalytic activity;GO:0045490//pectin catabolic process	gi|225453983|ref|XP_002280446.1|/0/PREDICTED: pectinesterase 2 [Vitis vinifera]
Achn259181	405	10670	0.9951	908.318	7759	0.9951	938.276	9374	0.9951	1039.2	11834	0.9975	1041.27	5951	0.9951	600.612	2384	0.9901	274.803	3718	0.9975	449.214	GO:0009526//plastid envelope;GO:0044434	-	GO:0006952//defense response;GO:0009628//response to abiotic stimulus	gi|386268015|dbj|BAM14582.1|/2.03575e-51/putative glutathione S-transferase [Cyclamen persicum x Cyclamen purpurascens]
Achn142321	1257	10666	0.9992	292.547	9945	0.9992	387.48	13498	1	482.129	34303	0.9992	972.485	6134	0.9992	199.465	12948	0.9992	480.881	16656	0.9992	648.387	GO:0005618//cell wall;GO:0005730//nucleolus;GO:0005886//plasma membrane	GO:0031072//heat shock protein binding;GO:0046872//metal ion binding;GO:0005524//ATP binding;GO:0051082//unfolded protein binding	GO:0006457//protein folding;GO:0009651//response to salt stress;GO:0043462//regulation of ATPase activity;GO:0009408//response to heat	gi|225463715|ref|XP_002263156.1|/0/PREDICTED: dnaJ protein homolog [Vitis vinifera]
Achn301111	849	10661	0.9988	432.931	10942	0.9988	631.203	14113	0.9988	746.347	12075	0.9988	506.834	8733	0.9988	420.45	6544	0.9988	359.837	3687	0.9965	212.503	GO:0005634//nucleus	GO:0004535//poly(A)-specific ribonuclease activity;GO:0003676//nucleic acid binding	GO:0009611//response to wounding;GO:0009693//ethylene biosynthetic process;GO:0002679//respiratory burst involved in defense response;GO:0009612//response to mechanical stimulus;GO:0009873//ethylene mediated signaling pathway;GO:0010200//response to chitin;GO:0042742//defense response to bacterium;GO:0000165//MAPK cascade;GO:0009814//defense response, incompatible interaction;GO:0010228//vegetati…	gi|462401326|gb|EMJ06883.1|/5.76506e-127/hypothetical protein PRUPE_ppa009650mg [Prunus persica]
Achn165331	1743	10661	0.9994	210.877	7404	0.9989	208.041	9749	0.9971	251.126	7889	0.9994	161.291	3894	0.996	91.3182	2932	0.996	78.5302	2028	0.9902	56.9337	-	-	GO:0006355//regulation of transcription, DNA-dependent	gi|224126261|ref|XP_002319796.1|/0/GRAS family transcription factor [Populus trichocarpa]
Achn221031	1173	10607	0.913	311.762	17172	0.9139	716.973	8539	0.913	326.842	6404	0.913	194.554	10924	0.913	380.665	1445	0.9113	57.5095	5544	0.913	231.273	GO:0005874//microtubule;GO:0005737//cytoplasm	GO:0003924//GTPase activity;GO:0005200//structural constituent of cytoskeleton;GO:0005525//GTP binding	GO:0051258//protein polymerization;GO:0006184//GTP catabolic process;GO:0007018//microtubule-based movement	gi|460407768|ref|XP_004249322.1|/0/PREDICTED: tubulin beta-4 chain-like [Solanum lycopersicum]
Achn100061	1995	10583	0.9995	182.892	3524	0.9985	86.5113	4397	0.998	98.9562	6091	0.9985	108.801	5106	0.999	104.616	4696	0.995	109.889	4797	0.993	117.659	GO:0005777//peroxisome;GO:0005829//cytosol;GO:0009506//plasmodesma	GO:0050660//flavin adenine dinucleotide binding;GO:0003997//acyl-CoA oxidase activity;GO:0003995//acyl-CoA dehydrogenase activity	GO:0009611//response to wounding;GO:0006635//fatty acid beta-oxidation;GO:0010363//regulation of plant-type hypersensitive response;GO:0001676//long-chain fatty acid metabolic process;GO:0009753//response to jasmonic acid stimulus;GO:0006612//protein targeting to membrane;GO:0050832//defense response to fungus;GO:0043069//negative regulation of programmed cell death;GO:0006633//fatty acid biosynt…	gi|255568739|ref|XP_002525341.1|/0/acyl-CoA oxidase, putative [Ricinus communis]
Achn265761	1521	10575	0.9947	239.706	3319	0.9941	106.871	1868	0.9934	55.1413	1057	0.9928	24.7646	1280	0.9855	34.3985	55	0.8817	1.68812	151	0.931	4.85788	GO:0009507//chloroplast;GO:0016020//membrane	GO:0003849//3-deoxy-7-phosphoheptulonate synthase activity	GO:0033587//shikimate biosynthetic process;GO:0009423//chorismate biosynthetic process;GO:0009073//aromatic amino acid family biosynthetic process	gi|255545782|ref|XP_002513951.1|/0/Phospho-2-dehydro-3-deoxyheptonate aldolase 1, chloroplast precursor, putative [Ricinus communis]
Achn307851	510	10485	0.998	708.805	3115	0.998	299.135	2772	0.9961	244.035	1947	0.9961	136.045	4377	0.998	350.805	2446	0.9961	223.901	3418	0.9922	327.945	GO:0016020//membrane;GO:0009507//chloroplast	-	-	gi|224087088|ref|XP_002308060.1|/5.00893e-70/predicted protein [Populus trichocarpa]
Achn000771	2403	10479	0.9971	150.347	4303	0.9963	87.6996	3148	0.9975	58.818	3540	0.9954	52.4971	3082	0.9954	52.4249	1616	0.9933	31.3948	1966	0.9942	40.034	GO:0005802//trans-Golgi network;GO:0005794//Golgi apparatus;GO:0005768//endosome	GO:0008168//methyltransferase activity	GO:0032259//methylation	gi|462410409|gb|EMJ15743.1|/0/hypothetical protein PRUPE_ppa001471mg [Prunus persica]
Achn298711	873	10454	0.9989	412.854	8365	0.9989	469.28	12224	0.9989	628.678	23768	0.9989	970.207	14011	0.9989	656.015	18168	0.9989	971.545	12423	0.9989	696.324	GO:0005773//vacuole;GO:0009507//chloroplast;GO:0048046//apoplast	GO:0032440//2-alkenal reductase [NAD(P)] activity;GO:0008234//cysteine-type peptidase activity	GO:0006508//proteolysis;GO:0009651//response to salt stress;GO:0055114//oxidation-reduction process	gi|146216004|gb|ABQ10204.1|/5.1444e-78/cysteine protease Cp6 [Actinidia deliciosa]
Achn067151	2154	10449	0.993	167.247	13045	0.9977	296.605	16481	0.9986	343.532	13041	0.9977	215.75	6064	0.987	115.073	3700	0.987	80.1911	1218	0.9842	27.6695	-	GO:0008792//arginine decarboxylase activity	GO:0006979//response to oxidative stress;GO:0009753//response to jasmonic acid stimulus;GO:0009446//putrescine biosynthetic process;GO:0048316//seed development;GO:0008295//spermidine biosynthetic process;GO:0006527//arginine catabolic process;GO:0009651//response to salt stress;GO:0009409//response to cold;GO:0009611//response to wounding;GO:0009737//response to abscisic acid stimulus;GO:0080167…	gi|394305089|gb|AFN26936.1|/0/arginine decarboxylase [Camellia sinensis]
Achn371551	2073	10429	0.9648	173.449	5077	0.9648	119.947	1645	0.9633	35.6284	5997	0.9648	103.091	2366	0.9609	46.6524	267	0.9522	6.01287	4203	0.9633	99.2108	-	-	-	gi|225453650|ref|XP_002267720.1|/0/PREDICTED: protein LHY-like [Vitis vinifera]
Achn009851	5817	10403	0.9685	61.6578	3295	0.9684	27.7419	3269	0.9606	25.2316	10167	0.9694	62.2845	4115	0.9624	28.9154	4287	0.9682	34.4052	5332	0.9637	44.8529	-	GO:0003723//RNA binding	GO:0050896//response to stimulus;GO:0044238//primary metabolic process;GO:0044763;GO:0044260	gi|359489318|ref|XP_002269466.2|/0/PREDICTED: eukaryotic translation initiation factor 4G-like [Vitis vinifera]
Achn259361	1362	10389	0.9978	262.982	4860	0.975	174.759	6123	0.8884	201.844	7636	0.9618	199.79	3812	0.9545	114.402	4661	0.9765	159.761	3634	0.8003	130.559	GO:0044424//intracellular part	-	GO:0000398//mRNA splicing, via spliceosome;GO:0001510//RNA methylation;GO:0051604//protein maturation	gi|224068328|ref|XP_002302707.1|/1.08469e-100/predicted protein [Populus trichocarpa]
Achn047581	867	10384	0.9977	412.928	7963	0.9988	449.819	12451	0.9988	644.784	8092	0.9931	332.6	8280	0.9954	390.364	3484	0.9919	187.598	4802	0.9977	271.02	-	GO:0005509//calcium ion binding	GO:0051645//Golgi localization;GO:0051646//mitochondrion localization;GO:0010286//heat acclimation;GO:0060151//peroxisome localization;GO:0030048//actin filament-based movement	gi|460407556|ref|XP_004249218.1|/1.20798e-119/PREDICTED: probable calcium-binding protein CML49-like [Solanum lycopersicum]
Achn009241	1518	10365	0.7931	235.411	6124	0.7859	197.58	9766	0.778	288.851	9007	0.7978	211.444	6274	0.8182	168.94	2960	0.7734	91.0312	1778	0.7411	57.3138	-	-	GO:0009719;GO:0010033//response to organic substance	gi|60459377|gb|AAX20034.1|/9.39401e-48/ethylene responsive element binding protein C1 [Capsicum annuum]
Achn037061	492	10348	0.9959	725.137	4343	0.9959	432.319	9564	0.9959	872.778	5644	0.998	408.797	2912	0.9959	241.927	795	0.9959	75.4349	1096	0.9858	109.005	-	-	GO:0050896//response to stimulus	gi|255559597|ref|XP_002520818.1|/1.57194e-62/conserved hypothetical protein [Ricinus communis]
Achn261931	1845	10338	0.9669	193.183	5189	0.9252	137.742	5141	0.8813	125.107	6609	0.9257	127.651	5628	0.9003	124.686	4750	0.9366	120.19	5487	0.8813	145.525	GO:0009534//chloroplast thylakoid;GO:0016020//membrane	GO:0005515//protein binding;GO:0003849//3-deoxy-7-phosphoheptulonate synthase activity	GO:0033587//shikimate biosynthetic process;GO:0009423//chorismate biosynthetic process;GO:0009073//aromatic amino acid family biosynthetic process	gi|449438211|ref|XP_004136883.1|/0/PREDICTED: phospho-2-dehydro-3-deoxyheptonate aldolase 2, chloroplastic-like [Cucumis sativus]
Achn331881	2634	10298	0.9476	134.793	3281	0.8778	61.0057	6141	0.9115	104.677	16149	0.9142	218.482	3313	0.8778	51.412	5942	0.8702	105.314	4554	0.9085	84.6011	GO:0005739//mitochondrion;GO:0009941//chloroplast envelope;GO:0009579//thylakoid;GO:0009570//chloroplast stroma;GO:0022626//cytosolic ribosome;GO:0016020//membrane;GO:0048046//apoplast	GO:0005524//ATP binding	GO:0042026//protein refolding;GO:0016226//iron-sulfur cluster assembly;GO:0009658//chloroplast organization;GO:0048481//ovule development;GO:0009793//embryo development ending in seed dormancy	gi|359479362|ref|XP_002277357.2|/0/PREDICTED: ruBisCO large subunit-binding protein subunit alpha, chloroplastic-like [Vitis vinifera]
Achn132881	4089	10295	0.9386	86.8036	8747	0.9029	104.766	7309	0.9029	80.2547	14367	0.9574	125.209	9761	0.9029	97.5744	7688	0.9029	87.7741	13720	0.9036	164.186	GO:0005829//cytosol;GO:0005886//plasma membrane	-	GO:0046686//response to cadmium ion;GO:0009737//response to abscisic acid stimulus	gi|224086600|ref|XP_002307915.1|/0/predicted protein [Populus trichocarpa]
Achn234451	3516	10284	0.9997	100.842	186	0.9249	2.59086	110	0.8174	1.40467	396	0.9852	4.01358	90	0.7053	1.04629	106	0.7728	1.40743	150	0.6439	2.08757	GO:0016021//integral to membrane;GO:0005886//plasma membrane	GO:0005515//protein binding;GO:0010329//auxin efflux transmembrane transporter activity;GO:0008559//xenobiotic-transporting ATPase activity;GO:0005524//ATP binding	GO:0010218//response to far red light;GO:0010048//vernalization response;GO:0010541//acropetal auxin transport;GO:0009825//multidimensional cell growth;GO:0009958//positive gravitropism;GO:0007389//pattern specification process;GO:0043481//anthocyanin accumulation in tissues in response to UV light;GO:0048767//root hair elongation;GO:0009640//photomorphogenesis;GO:0010540//basipetal auxin transpo…	gi|296082888|emb|CBI22189.3|/0/unnamed protein product [Vitis vinifera]
Achn189911	1650	10266	0.9248	214.509	6076	0.8715	180.349	7389	0.9255	201.063	10299	0.8709	222.432	7371	0.9533	182.6	6338	0.8709	179.324	7075	0.8673	209.817	-	GO:0004190//aspartic-type endopeptidase activity	GO:0006508//proteolysis;GO:0006629//lipid metabolic process	gi|224124910|ref|XP_002319454.1|/0/predicted protein [Populus trichocarpa]
Achn309521	4731	10261	0.9846	74.7765	10062	0.9841	104.162	8912	0.9856	84.5769	44563	0.986	335.666	25702	0.986	222.061	53283	0.9856	525.782	60478	0.9856	625.523	GO:0005829//cytosol	-	-	gi|359482723|ref|XP_003632816.1|/0/PREDICTED: protein KIAA0664 homolog [Vitis vinifera]
Achn034931	1653	10231	0.9988	213.39	3277	0.994	97.092	3035	0.9927	82.4357	3927	0.9994	84.6592	3578	0.9921	88.4762	1840	0.9976	51.9655	2241	0.9933	66.3389	GO:0005634//nucleus	-	-	gi|359494813|ref|XP_003634846.1|/0/PREDICTED: protein FRIGIDA-like [Vitis vinifera]
Achn087381	1047	10178	0.9962	335.154	4508	0.9943	210.871	7495	0.999	321.406	6425	0.9962	218.682	5387	0.9943	210.31	3501	0.9924	156.105	3862	0.9924	180.495	-	-	GO:0006351//transcription, DNA-dependent	gi|225459344|ref|XP_002285802.1|/1.96415e-109/PREDICTED: ethylene-responsive transcription factor RAP2-4-like isoform 1 [Vitis vinifera]
Achn002911	1173	10165	0.9991	298.771	9161	0.9991	382.494	8456	0.9991	323.665	10509	0.9991	319.264	8756	0.9991	305.117	6508	0.9991	259.012	5993	0.9991	250.003	GO:0005737//cytoplasm;GO:0043231//intracellular membrane-bounded organelle	-	-	gi|225469850|ref|XP_002266051.1|/1.64807e-131/PREDICTED: uncharacterized protein LOC100265608 [Vitis vinifera]
Achn115831	1113	10157	0.9991	314.629	47	0.8931	2.06815	72	0.9488	2.90447	62	0.9362	1.9851	24	0.7134	0.881404	30	0.8005	1.25833	10	0.3217	0.439647	-	-	-	gi|460379941|ref|XP_004235717.1|/3.38971e-163/PREDICTED: uncharacterized protein LOC101252763 [Solanum lycopersicum]
Achn021091	2475	10125	0.9745	141.042	147	0.9055	2.90886	92	0.7863	1.66895	65	0.7026	0.935889	28	0.4731	0.462425	20	0.4675	0.377246	6	0.1414	0.118625	-	GO:0032440//2-alkenal reductase [NAD(P)] activity;GO:0042802//identical protein binding;GO:0004252//serine-type endopeptidase activity	GO:0043086//negative regulation of catalytic activity;GO:0006508//proteolysis;GO:0055114//oxidation-reduction process	gi|225458649|ref|XP_002282833.1|/0/PREDICTED: subtilisin-like protease [Vitis vinifera]
Achn217431	1062	10110	0.8861	328.213	4575	0.8851	210.983	3179	0.8851	134.399	5319	0.8879	178.481	2985	0.8851	114.889	1919	0.8861	84.3569	1546	0.8851	71.2334	-	GO:0005488//binding	-	gi|338173761|gb|AEI83427.1|/9.03531e-102/MYB transcription factor 1 [Camellia sinensis]
Achn309081	2070	10102	0.942	168.254	890	0.9348	21.0572	1309	0.9319	28.3922	1528	0.9314	26.305	624	0.9174	12.3218	492	0.4116	11.096	545	0.7758	12.8832	-	GO:0020037//heme binding;GO:0033772;GO:0005506//iron ion binding;GO:0009055//electron carrier activity	GO:0055114//oxidation-reduction process	gi|147777018|emb|CAN70074.1|/0/hypothetical protein VITISV_028565 [Vitis vinifera]
Achn090221	660	10089	0.9303	527.027	13834	0.7939	1026.56	14115	0.7909	960.21	13998	0.7939	755.802	12504	0.7939	774.397	6075	0.9273	429.707	7918	0.7939	587.044	GO:0005886//plasma membrane;GO:0022625//cytosolic large ribosomal subunit	GO:0003735//structural constituent of ribosome	GO:0006412//translation	gi|418730690|gb|AFX66998.1|/8.20023e-95/60S ribosomal protein L18a [Solanum tuberosum]
Achn098971	2646	10088	0.9966	131.445	4580	0.997	84.7726	3617	0.9807	61.3745	5653	0.9951	76.1334	4361	0.9951	67.3682	2167	0.9932	38.2331	3984	0.9902	73.6764	GO:0005886//plasma membrane;GO:0009507//chloroplast	GO:0005506//iron ion binding;GO:0016165//lipoxygenase activity	GO:0009695//jasmonic acid biosynthetic process;GO:0031408//oxylipin biosynthetic process;GO:0034440//lipid oxidation;GO:0009611//response to wounding;GO:0040007//growth	gi|225425842|ref|XP_002265505.1|/0/PREDICTED: lipoxygenase 6, choloroplastic [Vitis vinifera]
Achn387591	477	10050	0.9958	726.401	5334	0.9958	547.665	5059	0.9958	476.185	3081	0.9979	230.176	5185	0.9958	444.313	2027	0.9979	198.383	2809	0.9916	288.159	GO:0005615//extracellular space	-	GO:0007030//Golgi organization;GO:0006816//calcium ion transport;GO:0042546//cell wall biogenesis;GO:0019344//cysteine biosynthetic process;GO:0009651//response to salt stress	gi|86156028|gb|ABC86745.1|/4.66216e-61/pollen-specific protein [Vitis pseudoreticulata]
Achn007391	2688	10013	0.9922	128.429	3939	0.9926	71.769	3926	0.9911	65.5768	8280	0.9922	109.771	4283	0.9911	65.1295	4033	0.9911	70.0437	4666	0.9911	84.9404	GO:0005739//mitochondrion	GO:0004591//oxoglutarate dehydrogenase (succinyl-transferring) activity;GO:0050897//cobalt ion binding;GO:0030976//thiamine pyrophosphate binding;GO:0008270//zinc ion binding	GO:0019243//methylglyoxal catabolic process to D-lactate;GO:0046686//response to cadmium ion;GO:0006099//tricarboxylic acid cycle	gi|2827711|emb|CAA16684.1|/0/oxoglutarate dehydrogenase - like protein [Arabidopsis thaliana]
Achn323431	3945	9941	0.9985	86.8784	9604	0.9906	119.23	10066	0.9888	114.562	23052	0.9894	208.232	12860	0.9911	133.246	12464	0.9982	147.496	16631	0.9888	206.286	-	GO:0004672//protein kinase activity	GO:0006486//protein glycosylation	gi|359472758|ref|XP_002276237.2|/0/PREDICTED: uncharacterized protein LOC100242423 [Vitis vinifera]
Achn371491	3972	9933	0.995	86.2184	5545	0.995	68.3711	3505	0.995	39.6194	11328	0.9947	101.632	6081	0.9952	62.5784	4932	0.9937	57.9674	8764	0.9952	107.967	GO:0005634//nucleus	GO:0003712//transcription cofactor activity	GO:0006633//fatty acid biosynthetic process;GO:0006355//regulation of transcription, DNA-dependent;GO:0009751//response to salicylic acid stimulus;GO:0002213//defense response to insect;GO:0001676//long-chain fatty acid metabolic process	gi|24461867|gb|AAN62354.1|AF506028_23/0/CTV.22 [Citrus trifoliata]
Achn365121	978	9885	0.8037	348.471	25523	0.8088	1278.12	23819	0.8088	1093.49	30960	0.8088	1128.1	26096	0.8088	1090.67	2298	0.7955	109.694	605	0.7965	30.2702	GO:0044464//cell part	GO:0004540//ribonuclease activity	GO:0009987//cellular process;GO:0044699;GO:0032502//developmental process;GO:0006950//response to stress	gi|258617486|gb|ACV83769.1|/3.55067e-25/RNase Phy3, partial [Petunia x hybrida]
Achn269531	1323	9878	0.9992	257.417	13097	0.9992	484.833	19716	0.9992	669.096	34277	0.9992	923.27	15713	0.9992	485.465	8471	0.9992	298.913	8844	0.9992	327.106	GO:0005576//extracellular region;GO:0005794//Golgi apparatus	GO:0004190//aspartic-type endopeptidase activity	GO:0033591//response to L-ascorbic acid;GO:0009416//response to light stimulus;GO:0006508//proteolysis;GO:0052546//cell wall pectin metabolic process;GO:0052541//plant-type cell wall cellulose metabolic process;GO:0016126//sterol biosynthetic process	gi|359488213|ref|XP_002263620.2|/0/PREDICTED: aspartic proteinase nepenthesin-2-like [Vitis vinifera]
Achn289291	993	9820	0.997	340.95	3967	0.995	195.656	2536	0.9889	114.665	2539	0.997	91.117	1440	0.994	59.2751	4603	0.994	216.402	2270	0.9909	111.86	-	GO:0003677//DNA binding	GO:0006355//regulation of transcription, DNA-dependent;GO:1901700	gi|225461361|ref|XP_002284668.1|/6.00888e-137/PREDICTED: NAC domain-containing protein 72 [Vitis vinifera]
Achn107431	2538	9809	0.9204	133.248	5949	0.9153	114.797	6901	0.9149	122.081	13829	0.9192	194.171	10241	0.9062	164.934	10866	0.9153	199.87	10367	0.9062	199.876	GO:0005618//cell wall;GO:0005730//nucleolus;GO:0005819//spindle;GO:0005635//nuclear envelope;GO:0022626//cytosolic ribosome;GO:0009524//phragmoplast;GO:0005886//plasma membrane	GO:0042802//identical protein binding;GO:0005524//ATP binding;GO:0008568//microtubule-severing ATPase activity	GO:0007049//cell cycle;GO:0051301//cell division;GO:0009860//pollen tube growth;GO:0009846//pollen germination;GO:0046686//response to cadmium ion	gi|225440045|ref|XP_002282146.1|/0/PREDICTED: cell division cycle protein 48 homolog [Vitis vinifera]
Achn102911	960	9792	0.999	351.665	2537	0.999	129.428	11030	0.9979	515.862	27383	0.999	1016.47	15413	0.999	656.258	6217	0.999	302.329	4505	0.999	229.627	-	GO:0016798//hydrolase activity, acting on glycosyl bonds	GO:0008152//metabolic process	gi|82547239|gb|ABB82365.1|/2.92806e-125/class I beta-1,3-glucanase [Vitis vinifera]
Achn022321	1428	9742	0.986	235.206	17604	0.986	603.758	18695	0.9923	587.796	25544	0.986	637.451	25838	0.9965	739.587	26556	0.9867	868.17	25792	0.9888	883.804	GO:0009507//chloroplast;GO:0005739//mitochondrion	GO:0005524//ATP binding;GO:0001758//retinal dehydrogenase activity	GO:0046686//response to cadmium ion;GO:0055114//oxidation-reduction process	gi|356562748|ref|XP_003549631.1|/0/PREDICTED: LOW QUALITY PROTEIN: aldehyde dehydrogenase family 2 member B4, mitochondrial-like [Glycine max]
Achn339741	1581	9742	0.9304	212.444	23	0.6806	0.712485	20	0.4042	0.567973	10	0.5231	0.2254	16	0.3289	0.413663	28	0.6407	0.826792	6	0.2277	0.185703	-	GO:0016491//oxidoreductase activity	GO:0009064//glutamine family amino acid metabolic process;GO:1901605	gi|118430824|gb|ABK91948.1|/0/proline dehydrogenase [Actinidia deliciosa]
Achn231221	2067	9716	0.9985	162.06	1788	0.9492	42.365	1907	0.9497	41.4228	7641	0.9565	131.733	1174	0.9536	23.216	1602	0.9816	36.182	3173	0.9555	75.1153	GO:0005739//mitochondrion;GO:0009941//chloroplast envelope;GO:0009579//thylakoid;GO:0009570//chloroplast stroma;GO:0005634//nucleus;GO:0048046//apoplast	GO:0005524//ATP binding;GO:0032440//2-alkenal reductase [NAD(P)] activity;GO:0051082//unfolded protein binding	GO:0055114//oxidation-reduction process;GO:0006457//protein folding;GO:0009409//response to cold;GO:0009408//response to heat;GO:0045036//protein targeting to chloroplast;GO:0046686//response to cadmium ion	gi|225456004|ref|XP_002279101.1|/0/PREDICTED: stromal 70 kDa heat shock-related protein, chloroplastic-like [Vitis vinifera]
Achn347321	1797	9713	0.9983	186.352	7931	0.9983	216.152	10646	0.9978	265.992	13667	0.9983	271.026	10596	0.9983	241.02	11230	0.9983	291.744	10213	0.9983	278.102	GO:0005634//nucleus	GO:0003677//DNA binding;GO:0003700//sequence-specific DNA binding transcription factor activity	GO:0042742//defense response to bacterium;GO:0006355//regulation of transcription, DNA-dependent;GO:0009723//response to ethylene stimulus	gi|215820408|gb|ACJ70675.1|/0/EIN3-like protein EIL2 [Actinidia deliciosa]
Achn387691	1470	9698	0.8599	227.454	10632	0.7449	354.224	16112	0.7211	492.109	10670	0.7367	258.662	3404	0.7238	94.6523	940	0.7422	29.8525	539	0.7299	17.942	GO:0005829//cytosol;GO:0009506//plasmodesma;GO:0009505//plant-type cell wall;GO:0005794//Golgi apparatus;GO:0009507//chloroplast	-	GO:0046685//response to arsenic-containing substance	gi|224084630|ref|XP_002307366.1|/1.60547e-121/predicted protein [Populus trichocarpa]
Achn011841	747	9692	0.8822	447.323	11996	0.8822	786.495	18602	0.8849	1118.07	10421	0.8822	497.135	5601	0.8795	306.481	4211	0.8822	263.169	2871	0.8795	188.067	-	-	-	gi|470129870|ref|XP_004300831.1|/1.97564e-45/PREDICTED: uncharacterized protein LOC101296490 [Fragaria vesca subsp. vesca]
Achn343571	5577	9691	0.9991	59.9096	3961	0.9987	34.7844	3960	0.9984	31.8804	13972	0.9989	89.2779	5007	0.9995	36.6974	4498	0.9986	37.6521	6997	0.9991	61.3918	GO:0005829//cytosol;GO:0005730//nucleolus;GO:0030529//ribonucleoprotein complex;GO:0016020//membrane	GO:0003676//nucleic acid binding;GO:0008026//ATP-dependent helicase activity;GO:0005524//ATP binding	GO:0007126//meiosis;GO:0006259//DNA metabolic process;GO:0033044//regulation of chromosome organization;GO:0009165//nucleotide biosynthetic process;GO:0009793//embryo development ending in seed dormancy	gi|225433894|ref|XP_002266580.1|/0/PREDICTED: U5 small nuclear ribonucleoprotein 200 kDa helicase [Vitis vinifera]
Achn330721	1101	9688	0.9909	303.372	18343	0.9964	815.949	13743	0.9955	560.433	21101	0.9955	682.97	13357	0.9973	495.884	7451	0.9955	315.935	9167	0.9946	407.417	GO:0005737//cytoplasm;GO:0005886//plasma membrane;GO:0005634//nucleus	GO:0003682//chromatin binding	GO:0009294//DNA mediated transformation;GO:0046686//response to cadmium ion;GO:0006334//nucleosome assembly;GO:0006289//nucleotide-excision repair	gi|359482848|ref|XP_002280211.2|/1.64717e-178/PREDICTED: nucleosome assembly protein 1-like 1-like isoform 1 [Vitis vinifera]
Achn237091	573	9639	0.9965	579.971	6075	0.9965	519.244	9550	0.9983	748.304	7766	0.9983	482.98	5744	0.9983	409.75	1374	0.9913	111.944	1630	0.993	139.198	-	-	-	gi|449454444|ref|XP_004144965.1|/3.97518e-38/PREDICTED: uncharacterized protein LOC101217755 [Cucumis sativus]
Achn032411	1095	9605	0.7324	302.421	6378	0.7123	285.266	6262	0.716	256.761	5895	0.7233	191.847	5416	0.7169	202.173	3289	0.7132	140.223	3449	0.726	154.127	GO:0005730//nucleolus;GO:0022626//cytosolic ribosome;GO:0005886//plasma membrane;GO:0009507//chloroplast	GO:0003735//structural constituent of ribosome;GO:0003723//RNA binding	GO:0006412//translation	gi|462407732|gb|EMJ13066.1|/6.48341e-143/hypothetical protein PRUPE_ppa010094mg [Prunus persica]
Achn316951	1689	9599	0.9953	195.941	4669	0.9982	135.386	3096	0.9953	82.3002	4161	0.9953	87.7918	3942	0.9953	95.3994	1726	0.9964	47.7069	2478	0.9935	71.7911	GO:0005802//trans-Golgi network;GO:0005794//Golgi apparatus;GO:0005768//endosome	GO:0016757//transferase activity, transferring glycosyl groups	GO:0007020//microtubule nucleation	gi|225447488|ref|XP_002264832.1|/0/PREDICTED: uncharacterized protein LOC100266500 [Vitis vinifera]
Achn316631	1452	9577	0.9986	227.401	6321	0.9972	213.206	6684	0.9993	206.68	9072	0.9993	222.65	7499	0.9993	211.104	6606	0.9986	212.394	5673	0.9972	191.181	GO:0005773//vacuole;GO:0005783//endoplasmic reticulum	GO:0004190//aspartic-type endopeptidase activity	GO:0006629//lipid metabolic process;GO:0046686//response to cadmium ion;GO:0006508//proteolysis;GO:0009651//response to salt stress	gi|462411387|gb|EMJ16436.1|/0/hypothetical protein PRUPE_ppa004349mg [Prunus persica]
Achn153701	705	9557	0.9716	467.37	4190	0.9645	291.075	10563	0.9688	672.71	2976	0.9645	150.428	5304	0.966	307.52	138	0.9348	9.13819	266	0.9333	18.4625	GO:0009521;GO:0030076//light-harvesting complex;GO:0009941//chloroplast envelope;GO:0009535//chloroplast thylakoid membrane;GO:0010287//plastoglobule	GO:0016168//chlorophyll binding	GO:0009744//response to sucrose stimulus;GO:0010114//response to red light;GO:0006364//rRNA processing;GO:0009637//response to blue light;GO:0010155//regulation of proton transport;GO:0009768//photosynthesis, light harvesting in photosystem I;GO:0010218//response to far red light;GO:0009644//response to high light intensity	gi|449452104|ref|XP_004143800.1|/1.69684e-96/PREDICTED: chlorophyll a-b binding protein 6A, chloroplastic-like [Cucumis sativus]
Achn268381	474	9542	0.9979	694.048	4649	0.9895	480.354	7791	0.9895	737.979	5500	0.9958	413.495	4419	0.9852	381.07	1480	0.9895	145.765	1021	0.9768	105.401	GO:0005794//Golgi apparatus;GO:0005886//plasma membrane	GO:0005509//calcium ion binding	GO:0009646//response to absence of light;GO:0009739//response to gibberellin stimulus;GO:0009409//response to cold;GO:0009611//response to wounding;GO:0009909//regulation of flower development;GO:0045087//innate immune response;GO:0009408//response to heat;GO:0009733//response to auxin stimulus;GO:0010200//response to chitin;GO:0048574//long-day photoperiodism, flowering;GO:0009737//response to a…	gi|460372337|ref|XP_004231987.1|/1.57039e-53/PREDICTED: calcium-binding protein CML24-like [Solanum lycopersicum]
Achn198621	3054	9540	0.8759	107.698	2203	0.8759	35.3285	5962	0.8756	87.6501	3213	0.8756	37.4911	1395	0.8739	18.6708	439	0.8667	6.71067	205	0.8602	3.28461	-	GO:0016165//lipoxygenase activity;GO:0005506//iron ion binding	GO:0055114//oxidation-reduction process;GO:0009620//response to fungus;GO:0080086//stamen filament development;GO:0009555//pollen development;GO:0009901//anther dehiscence;GO:0031408//oxylipin biosynthetic process	gi|32454714|gb|AAP83138.1|/0/lipoxygenase [Nicotiana attenuata]
Achn100321	6933	9516	0.9954	47.3219	2351	0.9926	16.6078	2415	0.9899	15.6396	9470	0.9958	48.676	3408	0.9952	20.0927	4842	0.9954	32.6042	5669	0.9932	40.0114	GO:0016020//membrane;GO:0009505//plant-type cell wall;GO:0009507//chloroplast;GO:0005829//cytosol;GO:0005681//spliceosomal complex	GO:0016157//sucrose synthase activity	GO:0009630//gravitropism;GO:0006499//N-terminal protein myristoylation;GO:0000226//microtubule cytoskeleton organization;GO:0006346//methylation-dependent chromatin silencing;GO:0019375//galactolipid biosynthetic process;GO:0007267//cell-cell signaling;GO:0010431//seed maturation;GO:0000911//cytokinesis by cell plate formation;GO:0005986//sucrose biosynthetic process;GO:0010050//vegetative phase …	gi|359482368|ref|XP_003632762.1|/0/PREDICTED: pre-mRNA-processing-splicing factor 8-like isoform 2 [Vitis vinifera]
Achn281431	1938	9485	0.9995	168.738	12536	0.9995	316.8	12972	0.9995	300.526	16913	0.9995	310.995	17017	0.9995	358.912	14788	0.9995	356.226	13899	0.999	350.937	-	GO:0003723//RNA binding;GO:0000166//nucleotide binding	GO:0046686//response to cadmium ion;GO:0009651//response to salt stress	gi|255555393|ref|XP_002518733.1|/0/polyadenylate-binding protein, putative [Ricinus communis]
Achn033581	1494	9482	0.998	218.815	8119	0.9993	266.153	4731	0.9967	142.178	7996	0.9987	190.725	5225	0.9987	142.953	1621	0.9953	50.6527	6536	0.9987	214.072	GO:0005576//extracellular region;GO:0005783//endoplasmic reticulum	GO:0070001//aspartic-type peptidase activity	GO:0009414//response to water deprivation;GO:0009737//response to abscisic acid stimulus;GO:0006508//proteolysis	gi|462405674|gb|EMJ11138.1|/9.46581e-178/hypothetical protein PRUPE_ppa004726mg [Prunus persica]
Achn210561	549	9468	0.9982	594.586	91	0.9872	8.118	170	0.9745	13.9029	79	0.878	5.12791	140	0.9035	10.4235	131	0.8215	11.1396	89	0.9709	7.93262	-	-	-	gi|225468210|ref|XP_002262744.1|/1.9e-63/PREDICTED: STS14 protein [Vitis vinifera]
Achn186351	4395	9459	0.9463	74.2019	2120	0.9454	23.6242	1794	0.9372	18.3271	4007	0.9452	32.4898	1587	0.9424	14.7597	2923	0.9456	31.0485	2131	0.9443	23.7259	-	-	-	gi|359477506|ref|XP_002277982.2|/0/PREDICTED: protein TIME FOR COFFEE-like [Vitis vinifera]
Achn189551	2634	9445	0.9799	123.627	3684	0.9575	68.4989	3785	0.9605	64.5178	7387	0.9586	99.9398	4864	0.9567	75.4808	6077	0.9768	107.707	6460	0.9579	120.01	GO:0005829//cytosol;GO:0009941//chloroplast envelope;GO:0009570//chloroplast stroma;GO:0005773//vacuole;GO:0005886//plasma membrane;GO:0048046//apoplast	GO:0008270//zinc ion binding;GO:0008237//metallopeptidase activity	GO:0019243//methylglyoxal catabolic process to D-lactate;GO:0006508//proteolysis;GO:0046686//response to cadmium ion	gi|224053881|ref|XP_002298026.1|/0/predicted protein [Populus trichocarpa]
Achn064491	684	9359	0.9854	471.739	6585	0.9123	471.498	6609	0.9123	433.819	5922	0.9123	308.531	6783	0.9123	405.345	5075	0.9123	346.378	4602	0.9108	329.222	GO:0005730//nucleolus;GO:0005886//plasma membrane;GO:0022625//cytosolic large ribosomal subunit	GO:0003735//structural constituent of ribosome	GO:0006412//translation	gi|118483373|gb|ABK93587.1|/2.74667e-104/unknown [Populus trichocarpa]
Achn225991	909	9329	0.9989	353.834	6635	0.9989	357.484	6539	0.9967	322.981	5599	0.9978	219.499	5703	0.9956	256.447	4461	0.9956	229.107	4290	0.9956	230.936	GO:0015935//small ribosomal subunit;GO:0009507//chloroplast;GO:0022626//cytosolic ribosome;GO:0005634//nucleus;GO:0005886//plasma membrane	GO:0003735//structural constituent of ribosome	GO:0006412//translation;GO:0009651//response to salt stress;GO:0042256//mature ribosome assembly	gi|449517409|ref|XP_004165738.1|/2.52013e-131/PREDICTED: 40S ribosomal protein SA-like [Cucumis sativus]
Achn146901	2940	9326	0.9864	109.365	3479	0.9844	57.9545	3143	0.9827	47.9984	7488	0.9854	90.7621	2666	0.9844	37.0657	2969	0.981	47.1447	3624	0.9653	60.317	GO:0005618//cell wall;GO:0005774//vacuolar membrane;GO:0005759//mitochondrial matrix;GO:0009507//chloroplast;GO:0005794//Golgi apparatus;GO:0005886//plasma membrane	GO:0005524//ATP binding;GO:0051082//unfolded protein binding	GO:0009615//response to virus;GO:0034976//response to endoplasmic reticulum stress;GO:0006457//protein folding;GO:0009651//response to salt stress;GO:0019243//methylglyoxal catabolic process to D-lactate;GO:0009408//response to heat;GO:0046686//response to cadmium ion;GO:0009644//response to high light intensity;GO:0042542//response to hydrogen peroxide	gi|356524786|ref|XP_003531009.1|/0/PREDICTED: heat shock 70 kDa protein, mitochondrial-like [Glycine max]
Achn323941	972	9314	0.999	330.368	4567	0.9979	230.115	7599	0.9979	351.01	9015	0.9979	330.511	7224	0.9979	303.788	2880	0.999	138.324	3264	0.9979	164.317	GO:0009505//plant-type cell wall	GO:0020037//heme binding;GO:0046872//metal ion binding;GO:0004601//peroxidase activity	GO:0055114//oxidation-reduction process;GO:0006979//response to oxidative stress	gi|225452562|ref|XP_002280547.1|/5.25013e-138/PREDICTED: peroxidase 31-like [Vitis vinifera]
Achn005301	1293	9284	0.9404	247.551	7002	0.9404	265.218	7433	0.9404	258.104	8189	0.9404	225.693	8895	0.9412	281.194	6426	0.9404	232.013	6981	0.9404	264.191	GO:0005886//plasma membrane;GO:0005634//nucleus;GO:0048046//apoplast	GO:0004618//phosphoglycerate kinase activity	GO:0016310//phosphorylation;GO:0006096//glycolysis	gi|225464999|ref|XP_002263950.1|/0/PREDICTED: phosphoglycerate kinase, cytosolic [Vitis vinifera]
Achn273941	1998	9270	0.999	159.961	1821	0.9975	44.6369	2815	0.999	63.2575	6828	0.999	121.782	2089	0.998	42.7368	4044	0.999	94.49	2797	0.9995	68.5009	GO:0005618//cell wall;GO:0005788//endoplasmic reticulum lumen;GO:0009507//chloroplast;GO:0005773//vacuole;GO:0005886//plasma membrane	GO:0005524//ATP binding;GO:0032440//2-alkenal reductase [NAD(P)] activity	GO:0055114//oxidation-reduction process;GO:0030433//ER-associated protein catabolic process;GO:0010197//polar nucleus fusion;GO:0009408//response to heat	gi|211906506|gb|ACJ11746.1|/0/luminal binding protein [Gossypium hirsutum]
Achn215041	906	9266	0.9978	352.608	5156	0.9978	278.718	11040	0.9989	547.105	5934	0.9989	233.402	2403	0.9945	108.414	290	0.9868	14.9431	343	0.9658	18.5253	GO:0016020//membrane;GO:0005829//cytosol;GO:0009506//plasmodesma;GO:0009505//plant-type cell wall;GO:0005794//Golgi apparatus;GO:0009507//chloroplast	-	GO:0046685//response to arsenic-containing substance	gi|171854681|dbj|BAG16530.1|/4.13077e-134/putative phosphate-induced protein [Capsicum chinense]
Achn385001	1527	9222	0.9168	208.216	5221	0.9149	167.454	5158	0.9122	151.66	5018	0.9162	117.106	5512	0.9155	147.547	4343	0.9142	132.776	4277	0.9155	137.056	GO:0016020//membrane;GO:0016023//cytoplasmic membrane-bounded vesicle	-	GO:0015031//protein transport	gi|357516315|ref|XP_003628446.1|/0/Protein transport protein Sec61 subunit alpha [Medicago truncatula]
Achn224381	1701	9217	0.9359	186.816	4270	0.9248	122.943	3918	0.9189	103.416	4572	0.9289	95.7829	4156	0.9259	99.8689	1099	0.9183	30.1622	2431	0.9259	69.9326	GO:0005794//Golgi apparatus	GO:0016757//transferase activity, transferring glycosyl groups	-	gi|449451383|ref|XP_004143441.1|/0/PREDICTED: DUF246 domain-containing protein At1g04910-like [Cucumis sativus]
Achn022911	2835	9180	0.9986	111.64	4227	0.9986	73.0229	3302	0.9982	52.2942	7020	0.9996	88.2409	3799	0.9986	54.7741	3320	0.9989	54.6708	5026	0.9979	86.7498	GO:0005730//nucleolus	-	GO:0006346//methylation-dependent chromatin silencing;GO:0016246//RNA interference;GO:0050826//response to freezing;GO:0009793//embryo development ending in seed dormancy;GO:0009855//determination of bilateral symmetry;GO:0009640//photomorphogenesis;GO:0019915//lipid storage;GO:0010182//sugar mediated signaling pathway;GO:0016567//protein ubiquitination;GO:0009845//seed germination;GO:0010228//ve…	gi|296090475|emb|CBI40671.3|/0/unnamed protein product [Vitis vinifera]
Achn082241	1107	9175	0.7687	285.751	3650	0.5492	161.482	4504	0.5474	182.675	7928	0.5221	255.213	2997	0.514	110.662	2302	0.6034	97.0796	3125	0.6007	138.134	-	GO:0004601//peroxidase activity	-	gi|90658814|gb|ABD97259.1|/1.82031e-92/ascorbate peroxidase [Camellia sinensis]
Achn337281	2235	9130	0.9298	140.839	6035	0.8676	132.245	5625	0.868	112.999	7071	0.8694	112.743	5559	0.8837	101.667	3326	0.8649	69.4728	4473	0.8801	97.931	GO:0005789//endoplasmic reticulum membrane	GO:0005509//calcium ion binding;GO:0051082//unfolded protein binding	GO:0046283//anthocyanin-containing compound metabolic process;GO:0009626//plant-type hypersensitive response;GO:0006457//protein folding;GO:0042742//defense response to bacterium;GO:0055074//calcium ion homeostasis;GO:0010204//defense response signaling pathway, resistance gene-independent	gi|224133234|ref|XP_002327993.1|/1.10642e-175/predicted protein [Populus trichocarpa]
Achn348701	4839	9124	0.9936	65.0067	2057	0.993	20.8189	2195	0.9909	20.3661	4280	0.993	31.5191	2529	0.9903	21.3625	1638	0.9975	15.8026	2518	0.9915	25.4624	GO:0009505//plant-type cell wall;GO:0005773//vacuole;GO:0005886//plasma membrane;GO:0048046//apoplast	GO:0004559//alpha-mannosidase activity;GO:0030246//carbohydrate binding;GO:0008270//zinc ion binding	GO:0006013//mannose metabolic process	gi|315440801|gb|ADU20406.1|/0/alpha-mannosidase [Capsicum annuum]
Achn199201	2007	9120	0.9263	156.666	8761	0.9263	213.789	9133	0.9263	204.313	13952	0.9263	247.728	11504	0.9263	234.294	9175	0.9263	213.417	8167	0.9263	199.12	-	GO:0051287//NAD binding;GO:0046872//metal ion binding;GO:0016619//malate dehydrogenase (oxaloacetate-decarboxylating) activity	GO:0006108//malate metabolic process;GO:0055114//oxidation-reduction process	gi|350535591|ref|NP_001234458.1|/0/NADP-malic enzyme [Solanum lycopersicum]
Achn011201	6507	9107	0.9974	48.2529	2782	0.9957	20.939	2092	0.9857	14.4348	6225	0.9989	34.0914	2982	0.9963	18.7321	8345	0.9995	59.8709	4633	0.9869	34.8402	GO:0009941//chloroplast envelope;GO:0016021//integral to membrane;GO:0005829//cytosol;GO:0009570//chloroplast stroma;GO:0005886//plasma membrane;GO:0005739//mitochondrion	GO:0050660//flavin adenine dinucleotide binding;GO:0016040//glutamate synthase (NADH) activity;GO:0051536//iron-sulfur cluster binding;GO:0005506//iron ion binding;GO:0005351//sugar:hydrogen symporter activity;GO:0010181//FMN binding	GO:0006094//gluconeogenesis;GO:0048589//developmental growth;GO:0009651//response to salt stress;GO:0042128//nitrate assimilation;GO:0006537//glutamate biosynthetic process;GO:0006096//glycolysis;GO:0046686//response to cadmium ion;GO:0055085//transmembrane transport;GO:0055114//oxidation-reduction process;GO:0019676//ammonia assimilation cycle	gi|359490794|ref|XP_002267865.2|/0/PREDICTED: glutamate synthase 1 [NADH], chloroplastic-like [Vitis vinifera]
Achn150561	1545	9101	0.9417	203.09	5235	0.9282	165.947	4396	0.9243	127.749	7871	0.9288	181.546	5426	0.9282	143.552	3509	0.9172	106.029	5220	0.9269	165.326	GO:0016020//membrane;GO:0005618//cell wall;GO:0005829//cytosol;GO:0010318//pyrophosphate-dependent phosphofructokinase complex, beta-subunit complex	GO:0047334//diphosphate-fructose-6-phosphate 1-phosphotransferase activity	GO:0051567//histone H3-K9 methylation;GO:0015979//photosynthesis;GO:0006796//phosphate-containing compound metabolic process;GO:0006342//chromatin silencing;GO:0006096//glycolysis;GO:0046686//response to cadmium ion;GO:0006085//acetyl-CoA biosynthetic process	gi|359494836|ref|XP_002269934.2|/0/PREDICTED: pyrophosphate--fructose 6-phosphate 1-phosphotransferase subunit beta-like [Vitis vinifera]
Achn187091	1578	9101	0.9994	198.843	4002	0.9734	124.208	4833	0.9981	137.512	6609	0.9987	149.25	4838	0.9728	125.319	4044	0.974	119.639	4331	0.9702	134.301	GO:0009570//chloroplast stroma	GO:0003861//3-isopropylmalate dehydratase activity;GO:0051539//4 iron, 4 sulfur cluster binding;GO:0050486//intramolecular transferase activity, transferring hydroxy groups	GO:0009651//response to salt stress;GO:0008652//cellular amino acid biosynthetic process;GO:0000023//maltose metabolic process;GO:0019252//starch biosynthetic process;GO:0006096//glycolysis;GO:0006094//gluconeogenesis;GO:0046686//response to cadmium ion;GO:0019761//glucosinolate biosynthetic process	gi|460376534|ref|XP_004234053.1|/0/PREDICTED: 3-isopropylmalate dehydratase-like [Solanum lycopersicum]
Achn105711	4248	9096	0.9814	73.8235	535	0.8329	6.16807	440	0.6427	4.65048	2048	0.9068	17.1803	724	0.8425	6.96647	430	0.7107	4.72557	970	0.6497	11.1734	GO:0016021//integral to membrane;GO:0009506//plasmodesma;GO:0005886//plasma membrane	GO:0042626//ATPase activity, coupled to transmembrane movement of substances;GO:0016491//oxidoreductase activity;GO:0005524//ATP binding	GO:0055085//transmembrane transport;GO:0006200//ATP catabolic process;GO:0009624//response to nematode	gi|359489333|ref|XP_002265346.2|/0/PREDICTED: ABC transporter C family member 9-like [Vitis vinifera]
Achn080511	3534	9073	0.9909	88.5142	4516	0.9485	62.5846	4951	0.8158	62.9007	5152	0.9847	51.9512	4987	0.9372	57.6809	3551	0.9457	46.9088	3025	0.8625	41.8849	GO:0005886//plasma membrane	-	-	gi|462398752|gb|EMJ04420.1|/0/hypothetical protein PRUPE_ppa000725mg [Prunus persica]
Achn266821	1860	9065	0.8909	168.029	1205	0.8909	31.7288	1112	0.8909	26.8424	691	0.8887	13.2389	637	0.8726	13.9986	107	0.8409	2.6856	232	0.8468	6.10343	GO:0009507//chloroplast;GO:0016020//membrane	GO:0003849//3-deoxy-7-phosphoheptulonate synthase activity	GO:0033587//shikimate biosynthetic process;GO:0009423//chorismate biosynthetic process;GO:0009073//aromatic amino acid family biosynthetic process	gi|262181539|gb|ACY29660.1|/0/3-deoxy-D-arabino-heptulosonate-7-phosphate synthase 02 [Vitis vinifera]
Achn097831	3387	9049	0.9991	92.1115	2464	0.9929	35.6292	2248	0.9855	29.7996	4664	0.9991	49.0715	3806	0.995	45.9317	3924	0.9968	54.0859	3690	0.9891	53.3102	GO:0005829//cytosol;GO:0005634//nucleus	GO:0042803//protein homodimerization activity	GO:0009867//jasmonic acid mediated signaling pathway;GO:0010072//primary shoot apical meristem specification;GO:0010051//xylem and phloem pattern formation;GO:0009733//response to auxin stimulus;GO:0045892//negative regulation of transcription, DNA-dependent	gi|470134888|ref|XP_004303268.1|/0/PREDICTED: protein TOPLESS-like [Fragaria vesca subsp. vesca]
Achn370161	1191	9046	0.932	261.863	3635	0.911	149.476	4828	0.9127	182.006	4687	0.9118	140.239	3538	0.9135	121.424	2816	0.9118	110.38	2548	0.9093	104.686	GO:0005730//nucleolus;GO:0005773//vacuole;GO:0005886//plasma membrane;GO:0005618//cell wall;GO:0022625//cytosolic large ribosomal subunit	GO:0003735//structural constituent of ribosome	GO:0006412//translation	gi|359486157|ref|XP_002263053.2|/0/PREDICTED: 60S ribosomal protein L3 [Vitis vinifera]
Achn291371	2205	9044	0.9995	141.41	7632	0.9995	169.516	8848	0.9986	180.163	21638	0.9986	349.699	6027	0.9986	111.725	5664	0.9973	119.918	5716	0.9995	126.848	GO:0009505//plant-type cell wall;GO:0009506//plasmodesma	GO:0005515//protein binding;GO:0005199//structural constituent of cell wall	GO:0000904//cell morphogenesis involved in differentiation	gi|359484368|ref|XP_002281292.2|/0/PREDICTED: uncharacterized protein LOC100259389 [Vitis vinifera]
Achn241391	1092	9032	0.9991	285.161	3926	0.9982	176.079	2527	0.9982	103.899	5079	0.9973	165.745	4808	0.9973	179.97	3791	0.9973	162.069	8629	0.9991	386.667	GO:0009506//plasmodesma;GO:0005886//plasma membrane;GO:0005618//cell wall;GO:0009507//chloroplast;GO:0048046//apoplast	GO:0016301//kinase activity;GO:0032440//2-alkenal reductase [NAD(P)] activity	GO:0006952//defense response;GO:0016310//phosphorylation;GO:0007165//signal transduction;GO:0055114//oxidation-reduction process	gi|88604736|gb|ABD46739.1|/8.11059e-162/leucine-rich repeat protein [Nicotiana tabacum]
Achn282041	2982	9031	0.9966	104.414	4767	0.9956	78.292	2440	0.9977	36.7377	5697	0.995	68.0808	2895	0.9943	39.6826	2691	0.995	42.1285	4707	0.9946	77.2388	GO:0016021//integral to membrane;GO:0016023//cytoplasmic membrane-bounded vesicle;GO:0005886//plasma membrane	GO:0004674//protein serine/threonine kinase activity;GO:0005524//ATP binding;GO:0050321//tau-protein kinase activity;GO:0032440//2-alkenal reductase [NAD(P)] activity	GO:0006468//protein phosphorylation;GO:0055114//oxidation-reduction process;GO:0010103//stomatal complex morphogenesis;GO:0007169//transmembrane receptor protein tyrosine kinase signaling pathway;GO:0048443//stamen development;GO:0002237//response to molecule of bacterial origin	gi|225433686|ref|XP_002265846.1|/0/PREDICTED: probably inactive leucine-rich repeat receptor-like protein kinase At3g28040-like [Vitis vinifera]
Achn226291	1149	9020	0.9983	270.654	6810	0.9991	290.273	10102	0.9983	394.745	11530	0.9991	357.598	7131	0.9991	253.682	7016	0.9983	285.062	5516	0.9974	234.911	-	-	GO:0006351//transcription, DNA-dependent	gi|300079006|gb|ADJ67434.1|/0/ethylene response factor 5 [Actinidia deliciosa]
Achn243601	795	8996	0.995	390.131	6350	0.9912	391.189	6118	0.9975	345.519	5461	0.9937	244.788	6823	0.9925	350.806	4304	0.9824	252.741	4376	0.9711	269.345	GO:0005730//nucleolus;GO:0022626//cytosolic ribosome;GO:0005886//plasma membrane;GO:0009507//chloroplast	GO:0003735//structural constituent of ribosome;GO:0003723//RNA binding	GO:0006412//translation	gi|462407732|gb|EMJ13066.1|/1.44782e-145/hypothetical protein PRUPE_ppa010094mg [Prunus persica]
Achn071381	2289	8990	0.969	135.407	1540	0.9707	32.95	2909	0.9668	57.0594	9162	0.972	142.636	1336	0.9668	23.8572	2591	0.9681	52.8435	2621	0.9677	56.0299	GO:0005618//cell wall;GO:0009570//chloroplast stroma;GO:0005739//mitochondrion	GO:0005524//ATP binding;GO:0051082//unfolded protein binding	GO:0006457//protein folding;GO:0006950//response to stress	gi|147844532|emb|CAN79988.1|/0/hypothetical protein VITISV_021022 [Vitis vinifera]
Achn008721	948	8959	0.6814	325.822	10818	0.6804	558.88	16121	0.7437	763.507	8359	0.6825	314.219	18056	0.7152	778.524	17951	0.6888	883.996	11288	0.6857	582.65	GO:0005618//cell wall;GO:0005730//nucleolus;GO:0022627//cytosolic small ribosomal subunit;GO:0030686//90S preribosome;GO:0016023//cytoplasmic membrane-bounded vesicle;GO:0009579//thylakoid;GO:0005763//mitochondrial small ribosomal subunit;GO:0032040//small-subunit processome;GO:0009507//chloroplast;GO:0005886//plasma membrane	GO:0008137//NADH dehydrogenase (ubiquinone) activity;GO:0019843//rRNA binding;GO:0003735//structural constituent of ribosome	GO:0006412//translation;GO:0006364//rRNA processing;GO:0032940//secretion by cell;GO:0042773//ATP synthesis coupled electron transport;GO:0042274//ribosomal small subunit biogenesis	gi|357458595|ref|XP_003599578.1|/5.31237e-103/NAD(P)H-quinone oxidoreductase subunit 2 A [Medicago truncatula]
Achn171901	897	8959	0.9978	344.347	4934	0.9989	269.393	6368	0.9911	318.743	7543	0.9922	299.666	6237	0.9978	284.212	5642	0.9989	293.637	4322	0.9889	235.771	GO:0005730//nucleolus;GO:0009507//chloroplast;GO:0022626//cytosolic ribosome;GO:0005886//plasma membrane	GO:0005507//copper ion binding;GO:0003735//structural constituent of ribosome;GO:0003906//DNA-(apurinic or apyrimidinic site) lyase activity	GO:0009651//response to salt stress;GO:0009409//response to cold;GO:0006414//translational elongation;GO:0042254//ribosome biogenesis;GO:0010043//response to zinc ion;GO:0046686//response to cadmium ion	gi|255571861|ref|XP_002526873.1|/1.06873e-134/60S acidic ribosomal protein P0, putative [Ricinus communis]
Achn321141	1389	8956	0.9993	222.301	5305	0.9978	187.052	4951	0.995	160.037	6699	0.9986	171.867	7480	0.9978	220.119	6517	0.9993	219.036	6236	0.9942	219.686	GO:0005829//cytosol;GO:0005777//peroxisome;GO:0009570//chloroplast stroma	GO:0004616//phosphogluconate dehydrogenase (decarboxylating) activity;GO:0050661//NADP binding	GO:0009749//response to glucose stimulus;GO:0009744//response to sucrose stimulus;GO:0009750//response to fructose stimulus;GO:0006098//pentose-phosphate shunt;GO:0009651//response to salt stress;GO:0043090//amino acid import;GO:0010359//regulation of anion channel activity;GO:0019521//D-gluconate metabolic process;GO:0006888//ER to Golgi vesicle-mediated transport	gi|225425051|ref|XP_002271021.1|/0/PREDICTED: 6-phosphogluconate dehydrogenase, decarboxylating-like isoform 2 [Vitis vinifera]
Achn008121	1365	8877	0.9978	224.214	2563	0.9971	91.9594	7892	0.9993	259.588	3743	0.9971	97.7177	2425	0.9956	72.6169	730	0.9868	24.9667	732	0.9729	26.2408	-	GO:0004553//hydrolase activity, hydrolyzing O-glycosyl compounds	GO:0008152//metabolic process	gi|225449529|ref|XP_002283647.1|/6.49445e-154/PREDICTED: glucan endo-1,3-beta-glucosidase isoform 1 [Vitis vinifera]
Achn113811	2391	8876	0.9728	127.987	4311	0.9699	88.3036	4850	0.9699	91.0734	7897	0.972	117.698	5593	0.9699	95.6146	4951	0.972	96.6682	5374	0.9711	109.981	GO:0005773//vacuole	GO:0043130//ubiquitin binding	GO:0051258//protein polymerization	gi|337732515|gb|AEI71779.1|/0/JOKA2 [Nicotiana tabacum]
Achn059701	1641	8869	0.9275	186.335	782	0.9238	23.3388	1433	0.9269	39.2073	735	0.9177	15.9612	729	0.9232	18.1584	507	0.9232	14.4235	889	0.9226	26.5089	GO:0005829//cytosol;GO:0009346//citrate lyase complex;GO:0005886//plasma membrane	GO:0016829//lyase activity;GO:0046872//metal ion binding;GO:0003878//ATP citrate synthase activity;GO:0004775//succinate-CoA ligase (ADP-forming) activity;GO:0005524//ATP binding;GO:0048037//cofactor binding	GO:0016132//brassinosteroid biosynthetic process;GO:0006085//acetyl-CoA biosynthetic process;GO:0016926//protein desumoylation;GO:0010228//vegetative to reproductive phase transition of meristem;GO:0044262//cellular carbohydrate metabolic process;GO:0050665//hydrogen peroxide biosynthetic process;GO:0016126//sterol biosynthetic process	gi|470117887|ref|XP_004295078.1|/0/PREDICTED: ATP-citrate synthase beta chain protein 1-like [Fragaria vesca subsp. vesca]
Achn319471	993	8852	0.997	307.341	7054	0.9859	347.909	9147	0.9849	413.579	16668	0.9789	598.164	10507	0.9819	432.502	4665	0.9919	219.317	3761	0.997	185.333	-	-	-	gi|300079018|gb|ADJ67440.1|/2.52456e-135/ethylene response factor 11 [Actinidia deliciosa]
Achn149411	447	8851	0.9978	682.674	9781	0.9978	1071.66	9823	0.9978	986.657	8098	0.9978	645.589	8804	0.9955	805.066	4880	0.9955	509.662	5687	0.9888	622.551	GO:0005840//ribosome	GO:0003735//structural constituent of ribosome	GO:0006412//translation	gi|330318591|gb|AEC10963.1|/2.587e-70/40S ribosomal protein s17 [Camellia sinensis]
Achn046601	2085	8837	0.9209	146.126	314	0.8902	7.37571	429	0.9074	9.23806	519	0.9012	8.87048	220	0.8523	4.31296	61	0.8441	1.36582	153	0.8273	3.59074	-	GO:0047077;GO:0016207//4-coumarate-CoA ligase activity	GO:0010584//pollen exine formation;GO:0055114//oxidation-reduction process;GO:0009411//response to UV	gi|76177061|gb|ABA40922.1|/0/4-coumaroyl CoA ligase [Camellia sinensis]
Achn336601	1971	8804	0.9959	154	7538	0.9985	187.305	7734	0.9995	176.176	17529	0.998	316.925	9108	0.998	188.884	9348	0.998	221.413	8504	0.9985	211.123	-	GO:0003723//RNA binding;GO:0000166//nucleotide binding	GO:0046686//response to cadmium ion;GO:0009651//response to salt stress	gi|460414815|ref|XP_004252758.1|/0/PREDICTED: polyadenylate-binding protein 2-like [Solanum lycopersicum]
Achn175121	1242	8803	0.868	244.364	5011	0.8599	197.598	4956	0.8792	179.159	4271	0.8591	122.545	5051	0.8583	166.232	3294	0.93	123.815	3430	0.7794	135.136	GO:0005730//nucleolus;GO:0022626//cytosolic ribosome;GO:0005886//plasma membrane;GO:0009507//chloroplast	GO:0003735//structural constituent of ribosome;GO:0003723//RNA binding	GO:0006412//translation	gi|225448546|ref|XP_002276986.1|/3.71853e-145/PREDICTED: 40S ribosomal protein S4-like [Vitis vinifera]
Achn349781	1890	8790	0.9307	160.345	6229	0.9265	161.412	6915	0.9265	164.271	6855	0.9233	129.25	7500	0.882	162.203	6007	0.928	148.377	6621	0.8778	171.42	GO:0005829//cytosol;GO:0005739//mitochondrion;GO:0009570//chloroplast stroma	GO:0004801//sedoheptulose-7-phosphate:D-glyceraldehyde-3-phosphate glyceronetransferase activity	GO:0006098//pentose-phosphate shunt;GO:0009060//aerobic respiration;GO:0006096//glycolysis;GO:0009809//lignin biosynthetic process;GO:0033587//shikimate biosynthetic process;GO:0046686//response to cadmium ion	gi|224075445|ref|XP_002304636.1|/1.50303e-170/predicted protein [Populus trichocarpa]
Achn194971	1176	8750	0.9991	256.525	3107	0.9983	129.394	2830	0.9991	108.046	3930	0.9983	119.089	3662	0.9983	127.283	2069	0.9983	82.1341	2264	0.9974	94.2037	GO:0005737//cytoplasm	GO:0004478//methionine adenosyltransferase activity;GO:0046872//metal ion binding;GO:0005524//ATP binding	GO:0009651//response to salt stress;GO:0006556//S-adenosylmethionine biosynthetic process;GO:0006730//one-carbon metabolic process	gi|223635289|sp|A7Q0V4.1|METK5_VITVI/0/RecName: Full=S-adenosylmethionine synthase 5; Short=AdoMet synthase 5; AltName: Full=Methionine adenosyltransferase 5; Short=MAT 5
Achn026641	897	8749	0.9989	336.275	15812	0.9989	863.325	12889	0.9989	645.143	8613	0.9989	342.175	16568	0.9989	754.982	9360	0.9989	487.14	8088	0.9989	441.212	-	-	-	gi|225451443|ref|XP_002269664.1|/1.48783e-144/PREDICTED: B2 protein-like [Vitis vinifera]
Achn198761	3012	8727	0.8742	99.8938	4560	0.8416	74.1464	3989	0.845	59.4619	5998	0.8748	70.9639	4723	0.8423	64.0947	4124	0.8433	63.9196	4939	0.8436	80.2385	GO:0005739//mitochondrion;GO:0016021//integral to membrane;GO:0005768//endosome;GO:0005774//vacuolar membrane;GO:0005802//trans-Golgi network;GO:0005576//extracellular region;GO:0005794//Golgi apparatus;GO:0005634//nucleus;GO:0005886//plasma membrane	-	GO:0009086//methionine biosynthetic process;GO:0006882//cellular zinc ion homeostasis;GO:0000394//RNA splicing, via endonucleolytic cleavage and ligation;GO:0007020//microtubule nucleation;GO:0006878//cellular copper ion homeostasis	gi|225442268|ref|XP_002279431.1|/0/PREDICTED: transmembrane 9 superfamily member 4 isoform 1 [Vitis vinifera]
Achn334261	4467	8726	0.9969	67.3485	3432	0.9998	37.628	3213	0.9989	32.2942	7251	0.9998	57.8453	4306	0.9991	39.4019	4057	0.9991	42.3993	4810	0.9993	52.69	GO:0005829//cytosol;GO:0009505//plant-type cell wall;GO:0005774//vacuolar membrane;GO:0009507//chloroplast;GO:0005886//plasma membrane;GO:0048046//apoplast	GO:0008270//zinc ion binding;GO:0030246//carbohydrate binding;GO:0004559//alpha-mannosidase activity	GO:0010048//vernalization response;GO:0006013//mannose metabolic process;GO:0010090//trichome morphogenesis;GO:0071555//cell wall organization;GO:0007155//cell adhesion;GO:0048765//root hair cell differentiation;GO:0045010//actin nucleation	gi|359488551|ref|XP_002276199.2|/0/PREDICTED: lysosomal alpha-mannosidase-like [Vitis vinifera]
Achn362581	621	8702	0.9984	483.121	7999	0.9984	630.847	9182	0.9984	663.858	9782	0.9984	561.335	12101	0.9984	796.505	5407	0.9984	406.476	9422	0.9984	742.421	-	-	GO:0006810//transport	gi|460377434|ref|XP_004234498.1|/1.94231e-31/PREDICTED: uncharacterized protein LOC101259916 [Solanum lycopersicum]
Achn033741	2055	8696	0.9056	145.894	5319	0.8613	126.765	5442	0.8599	118.898	8356	0.8637	144.901	5635	0.8599	112.083	4754	0.8628	107.998	5614	0.8608	133.678	GO:0005829//cytosol;GO:0005618//cell wall;GO:0000159//protein phosphatase type 2A complex;GO:0005886//plasma membrane	GO:0008601//protein phosphatase type 2A regulator activity	GO:0009789//positive regulation of abscisic acid mediated signaling pathway;GO:0016049//cell growth;GO:0042325//regulation of phosphorylation;GO:0009926//auxin polar transport;GO:0000902//cell morphogenesis;GO:0010119//regulation of stomatal movement;GO:0006499//N-terminal protein myristoylation;GO:0048193//Golgi vesicle transport;GO:0009723//response to ethylene stimulus;GO:0046686//response to …	gi|297734191|emb|CBI15438.3|/0/unnamed protein product [Vitis vinifera]
Achn149381	696	8683	0.9986	430.12	6912	0.9986	486.379	10727	0.9986	691.988	7512	0.9986	384.62	5423	0.9986	318.485	2054	0.9957	137.772	1199	0.9986	84.2964	-	-	-	gi|42557351|dbj|BAD11071.1|/2.65002e-78/hin1 like protein [Capsicum chinense]
Achn385091	636	8669	0.9984	469.938	6710	0.9984	516.708	13677	0.9984	965.524	7388	0.9984	413.957	8685	0.9984	558.177	836	0.9921	61.3648	726	0.9953	55.8571	GO:0009507//chloroplast	-	-	gi|296090224|emb|CBI40043.3|/9.33802e-101/unnamed protein product [Vitis vinifera]
Achn131071	5883	8668	0.9873	50.7982	3249	0.9502	27.0477	3494	0.9244	26.6657	10478	0.9215	63.4696	4610	0.9281	32.0303	5062	0.8992	40.1692	8498	0.9162	70.6833	GO:0009506//plasmodesma;GO:0005665//DNA-directed RNA polymerase II, core complex;GO:0009507//chloroplast;GO:0005773//vacuole	GO:0003899//DNA-directed RNA polymerase activity;GO:0003677//DNA binding;GO:0005515//protein binding	GO:0016926//protein desumoylation;GO:0010228//vegetative to reproductive phase transition of meristem;GO:0031047//gene silencing by RNA;GO:0000394//RNA splicing, via endonucleolytic cleavage and ligation;GO:0006306//DNA methylation;GO:0050665//hydrogen peroxide biosynthetic process;GO:0006366//transcription from RNA polymerase II promoter	gi|225459758|ref|XP_002285900.1|/0/PREDICTED: DNA-directed RNA polymerase II subunit RPB1-like [Vitis vinifera]
Achn341521	936	8665	0.9979	319.169	1325	0.9882	69.3298	1740	0.9893	83.4647	3102	0.9925	118.101	3216	0.9968	140.443	6593	0.9979	328.834	772	0.9829	40.359	GO:0005886//plasma membrane;GO:0005618//cell wall	GO:0005507//copper ion binding;GO:0016706//oxidoreductase activity, acting on paired donors, with incorporation or reduction of molecular oxygen, 2-oxoglutarate as one donor, and incorporation of one atom each of oxygen into both donors	GO:0009727//detection of ethylene stimulus;GO:0009693//ethylene biosynthetic process;GO:0009651//response to salt stress;GO:0055114//oxidation-reduction process;GO:0009620//response to fungus	gi|343794762|gb|AEM62877.1|/4.02706e-180/ACC oxidase 1 [Actinidia chinensis]
Achn291611	1446	8649	0.9979	206.218	2696	0.9938	91.3128	5514	0.9959	171.21	6257	0.9979	154.2	2584	0.9959	73.0438	1254	0.9972	40.4855	1291	0.9903	43.6875	GO:0016020//membrane	GO:0016747//transferase activity, transferring acyl groups other than amino-acyl groups	GO:0006633//fatty acid biosynthetic process;GO:0009409//response to cold;GO:0009416//response to light stimulus	gi|460392410|ref|XP_004241809.1|/0/PREDICTED: 3-ketoacyl-CoA synthase 11-like [Solanum lycopersicum]
Achn238851	837	8638	0.9952	355.809	6415	0.9988	375.363	2962	0.9952	158.887	2684	0.9916	114.273	5747	0.9988	280.656	1918	0.9976	106.978	3720	0.9976	217.479	GO:0005634//nucleus	GO:0003677//DNA binding;GO:0003682//chromatin binding	GO:0009908//flower development;GO:0006351//transcription, DNA-dependent;GO:0048262//determination of dorsal/ventral asymmetry	gi|255569255|ref|XP_002525595.1|/2.29268e-112/DNA binding protein, putative [Ricinus communis]
Achn336081	177	8615	0.6271	1678.07	18032	0.6328	4989.43	39630	0.6441	10052.6	18948	0.6328	3814.84	34574	0.6441	7984.27	15275	0.6328	4028.82	24165	0.661	6680.55	-	-	-	gi|357514887|ref|XP_003627732.1|/9.87841e-06/ATP synthase subunit beta [Medicago truncatula]
Achn009951	993	8603	0.998	298.696	2	0.1813	0.0986417	-	-	-	2	0.1813	0.0717739	-	-	-	-	-	-	-	-	-	-	-	-	gi|449442773|ref|XP_004139155.1|/4.01406e-32/PREDICTED: uncharacterized protein LOC101203466 [Cucumis sativus]
Achn220011	2676	8598	0.9955	110.775	164	0.5504	3.0015	381	0.9155	6.39246	362	0.9809	4.82068	201	0.6626	3.07022	191	0.4144	3.33209	160	0.4111	2.92572	-	GO:0016165//lipoxygenase activity;GO:0005506//iron ion binding	GO:0009753//response to jasmonic acid stimulus;GO:0055114//oxidation-reduction process;GO:0048364//root development;GO:0009611//response to wounding;GO:0009737//response to abscisic acid stimulus;GO:0009816//defense response to bacterium, incompatible interaction;GO:0031408//oxylipin biosynthetic process	gi|208611514|gb|ABW75772.2|/0/lipoxygenase [Camellia sinensis]
Achn236631	831	8576	0.9988	355.805	4475	0.9988	263.738	7652	0.9988	413.431	6944	0.9988	297.779	4008	0.9988	197.145	2374	0.9988	133.367	1585	0.9988	93.3313	-	-	GO:1901701;GO:0010200//response to chitin;GO:0044237//cellular metabolic process;GO:0071310//cellular response to organic substance;GO:0044710;GO:0009814//defense response, incompatible interaction;GO:0031347//regulation of defense response;GO:0035556//intracellular signal transduction	gi|255551823|ref|XP_002516957.1|/3.29864e-79/ring finger protein, putative [Ricinus communis]
Achn097871	7026	8564	0.9983	42.024	2977	0.9981	20.7516	3580	0.9932	22.8773	11326	0.9984	57.4453	4038	0.9977	23.4918	5475	0.9994	36.3786	6181	0.9976	43.0477	GO:0016020//membrane;GO:0009505//plant-type cell wall;GO:0009507//chloroplast;GO:0005829//cytosol;GO:0005681//spliceosomal complex	GO:0016157//sucrose synthase activity	GO:0009630//gravitropism;GO:0006499//N-terminal protein myristoylation;GO:0000226//microtubule cytoskeleton organization;GO:0006346//methylation-dependent chromatin silencing;GO:0019375//galactolipid biosynthetic process;GO:0007267//cell-cell signaling;GO:0010431//seed maturation;GO:0000911//cytokinesis by cell plate formation;GO:0005986//sucrose biosynthetic process;GO:0010050//vegetative phase …	gi|359482368|ref|XP_003632762.1|/0/PREDICTED: pre-mRNA-processing-splicing factor 8-like isoform 2 [Vitis vinifera]
Achn014021	888	8561	0.9989	332.384	5712	0.9989	315.032	9240	0.9989	467.184	7251	0.9989	290.985	4802	0.9989	221.039	2308	0.9989	121.337	1058	0.9921	58.3004	GO:0005634//nucleus	GO:0005516//calmodulin binding;GO:0003677//DNA binding	GO:0042742//defense response to bacterium;GO:0010200//response to chitin;GO:0006865//amino acid transport	gi|183979106|emb|CAP08302.1|/1.24947e-111/DNA-binding protein [Vitis thunbergii]
Achn368641	2604	8558	0.98	113.308	6388	0.9789	120.145	6628	0.9781	114.28	8238	0.9773	112.737	7645	0.9785	120.004	6278	0.9785	112.551	6359	0.9766	119.494	GO:0009506//plasmodesma;GO:0005886//plasma membrane;GO:0005829//cytosol	GO:0003743//translation initiation factor activity	GO:0006413//translational initiation	gi|225430007|ref|XP_002284115.1|/0/PREDICTED: eukaryotic translation initiation factor 3 subunit L-like [Vitis vinifera]
Achn223401	1032	8542	0.999	285.37	4605	0.999	218.54	5000	0.999	217.53	5887	0.999	203.283	5480	0.9981	217.05	4151	0.9981	187.777	4386	0.999	207.964	GO:0009941//chloroplast envelope;GO:0005886//plasma membrane	GO:0050236//pyridoxine:NADP 4-dehydrogenase activity	GO:0046686//response to cadmium ion;GO:0055114//oxidation-reduction process	gi|356526627|ref|XP_003531918.1|/1.96746e-170/PREDICTED: auxin-induced protein PCNT115-like isoform 1 [Glycine max]
Achn052541	1878	8538	0.9345	156.743	6259	0.9244	163.226	6726	0.9207	160.802	8513	0.9244	161.537	10288	0.9212	223.921	15250	0.9627	379.092	13429	0.9228	349.903	GO:0005739//mitochondrion;GO:0005774//vacuolar membrane;GO:0005576//extracellular region;GO:0009507//chloroplast;GO:0005794//Golgi apparatus;GO:0005783//endoplasmic reticulum;GO:0005886//plasma membrane	GO:0003756//protein disulfide isomerase activity;GO:0009055//electron carrier activity;GO:0004579//dolichyl-diphosphooligosaccharide-protein glycotransferase activity;GO:0015035//protein disulfide oxidoreductase activity	GO:0006979//response to oxidative stress;GO:0006662//glycerol ether metabolic process;GO:0030244//cellulose biosynthetic process;GO:0045454//cell redox homeostasis;GO:0006499//N-terminal protein myristoylation;GO:0048193//Golgi vesicle transport	gi|356550175|ref|XP_003543464.1|/0/PREDICTED: protein disulfide isomerase-like 1-4-like isoform 1 [Glycine max]
Achn203341	1494	8526	0.9726	196.754	8998	0.9705	294.968	16149	0.9712	485.316	38990	0.9726	930.012	1228	0.9645	33.5975	7384	0.9712	230.734	22845	0.9719	748.238	-	GO:0016491//oxidoreductase activity;GO:0000166//nucleotide binding	-	gi|108864707|gb|ABA95501.2|/0/Heat shock cognate 70 kDa protein, putative, expressed [Oryza sativa Japonica Group]
Achn057591	2820	8518	0.9968	104.14	1486	0.9645	25.8077	2875	0.9911	45.7739	3760	0.9968	47.5143	1268	0.9837	18.3793	970	0.9954	16.058	663	0.9404	11.5044	GO:0005886//plasma membrane	GO:0004672//protein kinase activity;GO:0000166//nucleotide binding	GO:0031348//negative regulation of defense response;GO:0009627//systemic acquired resistance;GO:0006499//N-terminal protein myristoylation;GO:0009863//salicylic acid mediated signaling pathway;GO:0009697//salicylic acid biosynthetic process	gi|255571792|ref|XP_002526839.1|/0/protein with unknown function [Ricinus communis]
Achn015251	741	8518	0.7922	396.322	17930	0.7922	1185.06	17300	0.7935	1048.23	11661	0.7949	560.794	16501	0.7949	910.23	7674	0.7922	483.475	7533	0.7935	497.449	GO:0005618//cell wall;GO:0005730//nucleolus;GO:0022627//cytosolic small ribosomal subunit;GO:0009507//chloroplast;GO:0005886//plasma membrane	GO:0003735//structural constituent of ribosome;GO:0016705//oxidoreductase activity, acting on paired donors, with incorporation or reduction of molecular oxygen;GO:0009055//electron carrier activity;GO:0020037//heme binding;GO:0005506//iron ion binding	GO:0000462//maturation of SSU-rRNA from tricistronic rRNA transcript (SSU-rRNA, 5.8S rRNA, LSU-rRNA);GO:0055114//oxidation-reduction process;GO:0006414//translational elongation	gi|255576278|ref|XP_002529032.1|/4.26219e-101/40S ribosomal protein S8, putative [Ricinus communis]
Achn036401	1887	8507	0.9857	155.429	8367	0.8839	217.159	11742	0.9921	279.383	13152	0.9963	248.374	10949	0.9682	237.171	22669	0.9989	560.829	12016	0.9799	311.593	GO:0016020//membrane	GO:0000287//magnesium ion binding;GO:0030976//thiamine pyrophosphate binding;GO:0004737//pyruvate decarboxylase activity	GO:0008152//metabolic process;GO:0001666//response to hypoxia	gi|429840540|gb|AGA15797.1|/0/pyruvate decarboxylase 2 [Diospyros kaki]
Achn230841	510	8490	0.8529	573.94	2691	0.8549	258.418	1818	0.8451	160.049	1313	0.8529	91.7446	2265	0.849	181.534	783	0.8392	71.674	1175	0.8471	112.737	GO:0005773//vacuole;GO:0009535//chloroplast thylakoid membrane;GO:0005886//plasma membrane	-	-	gi|40287496|gb|AAR83862.1|/1.56431e-55/elicitor-inducible protein EIG-J7 [Capsicum annuum]
Achn256141	2280	8461	0.9982	127.943	4030	0.9965	86.5666	2546	0.9952	50.1364	2086	0.9991	32.6036	3035	0.9978	54.4105	1127	0.9961	23.0759	1787	0.9952	38.3521	GO:0005829//cytosol;GO:0005777//peroxisome;GO:0009941//chloroplast envelope;GO:0009570//chloroplast stroma;GO:0005886//plasma membrane;GO:0048046//apoplast	GO:0005507//copper ion binding;GO:0008705//methionine synthase activity;GO:0008270//zinc ion binding;GO:0003871//5-methyltetrahydropteroyltriglutamate-homocysteine S-methyltransferase activity	GO:0009086//methionine biosynthetic process;GO:0009651//response to salt stress;GO:0032259//methylation;GO:0010043//response to zinc ion;GO:0046686//response to cadmium ion	gi|347361140|gb|AEO86798.1|/0/methionine synthase [Camellia sinensis]
Achn034421	1305	8453	0.9992	223.321	1807	0.9977	67.8153	5646	0.9992	194.249	20219	0.9992	552.122	1147	0.9908	35.9262	2197	0.9939	78.594	2536	0.9962	95.0906	-	GO:0003755//peptidyl-prolyl cis-trans isomerase activity	GO:0006457//protein folding;GO:0000413//protein peptidyl-prolyl isomerization	gi|359497288|ref|XP_002263566.2|/0/PREDICTED: 70 kDa peptidyl-prolyl isomerase [Vitis vinifera]
Achn051161	3681	8432	0.969	78.9757	5878	0.991	78.2067	7948	0.9973	96.9441	11987	0.9875	116.046	7563	0.9804	83.9822	6082	0.9454	77.1349	7612	0.9204	101.189	GO:0009507//chloroplast;GO:0005730//nucleolus;GO:0005829//cytosol;GO:0005886//plasma membrane	GO:0003746//translation elongation factor activity;GO:0005525//GTP binding;GO:0003924//GTPase activity;GO:0005507//copper ion binding	GO:0006414//translational elongation;GO:0006184//GTP catabolic process;GO:0009409//response to cold	gi|356525774|ref|XP_003531498.1|/0/PREDICTED: elongation factor 2-like [Glycine max]
Achn236331	570	8408	0.9965	508.565	6670	0.993	573.101	9011	0.9912	709.786	7973	0.993	498.463	7277	0.9982	521.839	2571	0.9965	210.57	3037	0.9947	260.717	-	-	-	gi|225432454|ref|XP_002278692.1|/3.54615e-39/PREDICTED: uncharacterized protein LOC100257948 [Vitis vinifera]
Achn037491	15345	8407	0.9867	18.8887	2555	0.9624	8.15463	2357	0.8297	6.89639	10455	0.9874	24.2797	2840	0.8781	7.56502	4831	0.9835	14.6974	5815	0.9703	18.5431	GO:0005829//cytosol;GO:0009506//plasmodesma;GO:0016020//membrane	GO:0008270//zinc ion binding;GO:0004842//ubiquitin-protein ligase activity	GO:0009620//response to fungus;GO:0009926//auxin polar transport;GO:0009640//photomorphogenesis;GO:0010311//lateral root formation;GO:0009733//response to auxin stimulus;GO:0016567//protein ubiquitination;GO:0048283//indeterminate inflorescence morphogenesis;GO:0009826//unidimensional cell growth	gi|359488327|ref|XP_003633742.1|/0/PREDICTED: LOW QUALITY PROTEIN: auxin transport protein BIG-like [Vitis vinifera]
Achn376691	2322	8379	0.9298	124.411	3469	0.9238	73.1682	5260	0.9276	101.707	13907	0.9285	213.431	3980	0.9242	70.0615	5302	0.9307	106.598	4431	0.9233	93.3767	GO:0005829//cytosol;GO:0071944//cell periphery;GO:0016020//membrane;GO:0005634//nucleus	GO:0005516//calmodulin binding;GO:0032266//phosphatidylinositol-3-phosphate binding;GO:0003755//peptidyl-prolyl cis-trans isomerase activity;GO:0005528//FK506 binding;GO:0080025//phosphatidylinositol-3,5-bisphosphate binding	GO:0034976//response to endoplasmic reticulum stress;GO:0009845//seed germination;GO:0000413//protein peptidyl-prolyl isomerization;GO:0006457//protein folding;GO:0009611//response to wounding;GO:0006970//response to osmotic stress;GO:0006499//N-terminal protein myristoylation;GO:0070370//cellular heat acclimation;GO:0046686//response to cadmium ion;GO:0009644//response to high light intensity;GO…	gi|359497288|ref|XP_002263566.2|/0/PREDICTED: 70 kDa peptidyl-prolyl isomerase [Vitis vinifera]
Achn323081	1245	8363	0.9984	231.591	4341	0.9984	170.766	5608	0.9968	202.24	5872	0.9984	168.075	6398	0.9976	210.055	5741	0.9992	215.272	3585	0.9984	140.903	GO:0005777//peroxisome;GO:0005886//plasma membrane;GO:0048046//apoplast	GO:0051287//NAD binding;GO:0005507//copper ion binding;GO:0004450//isocitrate dehydrogenase (NADP+) activity;GO:0000287//magnesium ion binding	GO:0006739//NADP metabolic process;GO:0009651//response to salt stress;GO:0042742//defense response to bacterium;GO:0006099//tricarboxylic acid cycle;GO:0006102//isocitrate metabolic process;GO:0010043//response to zinc ion;GO:0046686//response to cadmium ion	gi|225466253|ref|XP_002270617.1|/0/PREDICTED: isocitrate dehydrogenase [NADP] [Vitis vinifera]
Achn209011	831	8327	0.9976	345.475	2143	0.9928	126.299	7915	0.9976	427.641	32973	0.9976	1413.98	40587	0.9988	1996.39	99211	0.9988	5573.51	97432	0.9988	5737.19	-	-	GO:0009056//catabolic process;GO:0044699;GO:0043170	gi|356614433|gb|AET25429.1|/3.11451e-162/class IV chitinase [Actinidia chinensis]
Achn149271	2298	8326	0.9991	124.915	4759	0.9991	101.425	3625	0.997	70.8251	6098	0.9978	94.5635	4841	0.9978	86.1081	3356	0.9987	68.1776	5160	0.9983	109.875	GO:0005829//cytosol;GO:0005777//peroxisome;GO:0009941//chloroplast envelope;GO:0009570//chloroplast stroma;GO:0005886//plasma membrane;GO:0048046//apoplast	GO:0005507//copper ion binding;GO:0008705//methionine synthase activity;GO:0008270//zinc ion binding;GO:0003871//5-methyltetrahydropteroyltriglutamate-homocysteine S-methyltransferase activity	GO:0009086//methionine biosynthetic process;GO:0009651//response to salt stress;GO:0032259//methylation;GO:0010043//response to zinc ion;GO:0046686//response to cadmium ion	gi|347361140|gb|AEO86798.1|/0/methionine synthase [Camellia sinensis]
Achn170221	1458	8308	0.9979	196.457	3898	0.9945	130.938	3750	0.9973	115.479	5670	0.9973	138.583	5169	0.9973	144.913	4271	0.9966	136.755	4576	0.9966	153.577	GO:0005829//cytosol;GO:0005777//peroxisome;GO:0009570//chloroplast stroma	GO:0004616//phosphogluconate dehydrogenase (decarboxylating) activity;GO:0050661//NADP binding	GO:0009749//response to glucose stimulus;GO:0009744//response to sucrose stimulus;GO:0009750//response to fructose stimulus;GO:0006098//pentose-phosphate shunt;GO:0009651//response to salt stress;GO:0043090//amino acid import;GO:0010359//regulation of anion channel activity;GO:0019521//D-gluconate metabolic process;GO:0006888//ER to Golgi vesicle-mediated transport	gi|356526585|ref|XP_003531897.1|/0/PREDICTED: 6-phosphogluconate dehydrogenase, decarboxylating-like isoform 3 [Glycine max]
Achn018431	1857	8289	0.9989	153.893	9031	0.9989	238.179	11659	0.9989	281.889	15706	0.9978	301.398	14075	0.9989	309.81	13220	0.9989	332.345	11868	0.9984	312.726	GO:0005634//nucleus	GO:0003677//DNA binding;GO:0003700//sequence-specific DNA binding transcription factor activity	GO:0042742//defense response to bacterium;GO:0006355//regulation of transcription, DNA-dependent;GO:0009723//response to ethylene stimulus	gi|215820408|gb|ACJ70675.1|/0/EIN3-like protein EIL2 [Actinidia deliciosa]
Achn139811	2028	8269	0.9995	140.577	8539	0.998	206.214	14473	0.998	320.42	12389	0.999	217.698	7348	0.9995	148.102	5307	0.998	122.166	5078	0.9985	122.525	GO:0009507//chloroplast;GO:0005829//cytosol;GO:0009506//plasmodesma	GO:0008460//dTDP-glucose 4,6-dehydratase activity;GO:0000166//nucleotide binding;GO:0050377//UDP-glucose 4,6-dehydratase activity;GO:0050662//coenzyme binding;GO:0008831//dTDP-4-dehydrorhamnose reductase activity;GO:0010280//UDP-L-rhamnose synthase activity	GO:0009744//response to sucrose stimulus;GO:0010253//UDP-rhamnose biosynthetic process;GO:0045226//extracellular polysaccharide biosynthetic process;GO:0010214//seed coat development;GO:0051555//flavonol biosynthetic process;GO:0010224//response to UV-B;GO:0010315//auxin efflux;GO:0010192//mucilage biosynthetic process	gi|225461808|ref|XP_002285634.1|/0/PREDICTED: probable rhamnose biosynthetic enzyme 1 [Vitis vinifera]
Achn293871	4359	8226	0.7635	65.0625	1988	0.7632	22.3362	1878	0.7632	19.3436	3735	0.7632	30.5344	1457	0.7632	13.6625	2458	0.7635	26.3248	2485	0.7632	27.8958	-	-	-	gi|462411055|gb|EMJ16104.1|/0/hypothetical protein PRUPE_ppa000399mg [Prunus persica]
Achn105521	1770	8225	0.9972	160.211	3702	0.9972	102.434	4843	0.9972	122.849	5300	0.9989	106.706	3852	0.9972	88.9553	2906	0.9972	76.6465	2780	0.9972	76.8547	GO:0005634//nucleus	GO:0008270//zinc ion binding;GO:0046982//protein heterodimerization activity;GO:0042803//protein homodimerization activity	GO:0080022//primary root development;GO:0010468//regulation of gene expression;GO:0046740//spread of virus in host, cell to cell;GO:0010492//maintenance of shoot apical meristem identity;GO:0010071//root meristem specification;GO:0010078//maintenance of root meristem identity	gi|75147309|sp|Q84N38.1|PVIP_NICBE/0/RecName: Full=OBERON-like protein; AltName: Full=Potyvirus VPg-interacting protein; Short=PVIPnb
Achn055511	5298	8204	0.9981	53.3878	4608	0.9958	42.5971	3444	0.9913	29.1864	9683	0.9975	65.1304	4693	0.9977	36.2074	4909	0.9975	43.2565	5763	0.9981	53.2274	GO:0005829//cytosol;GO:0030132//clathrin coat of coated pit;GO:0030130//clathrin coat of trans-Golgi network vesicle;GO:0009506//plasmodesma;GO:0005774//vacuolar membrane;GO:0009507//chloroplast	GO:0005515//protein binding;GO:0005198//structural molecule activity	GO:0006897//endocytosis;GO:0006886//intracellular protein transport	gi|224105937|ref|XP_002313985.1|/0/predicted protein [Populus trichocarpa]
Achn252281	1002	8187	0.996	281.699	2702	0.998	132.068	4170	0.998	186.852	2178	0.996	77.4598	4288	0.996	174.923	3043	0.997	141.777	1779	0.997	86.8775	-	GO:0032440//2-alkenal reductase [NAD(P)] activity;GO:0000166//nucleotide binding;GO:0008270//zinc ion binding	GO:0055114//oxidation-reduction process	gi|225434189|ref|XP_002279359.1|/2.82532e-142/PREDICTED: NADP-dependent alkenal double bond reductase P2 [Vitis vinifera]
Achn357861	507	8187	0.8955	556.731	645	0.8521	62.3063	739	0.8718	65.4434	1097	0.8797	77.1054	783	0.8915	63.1266	205	0.4162	18.8763	325	0.6331	31.3671	GO:0009941//chloroplast envelope;GO:0005886//plasma membrane;GO:0010319//stromule;GO:0009570//chloroplast stroma;GO:0009579//thylakoid;GO:0005634//nucleus	GO:0043295//glutathione binding	GO:0042742//defense response to bacterium;GO:0009409//response to cold;GO:0009651//response to salt stress;GO:0080167//response to karrikin	gi|470108946|ref|XP_004290763.1|/6.45058e-54/PREDICTED: glutathione S-transferase-like [Fragaria vesca subsp. vesca]
Achn371591	1416	8165	0.9647	198.802	8393	0.9527	290.291	18101	0.9322	573.943	10956	0.9379	275.724	16154	0.9329	466.311	2561	0.9583	84.4338	1942	0.661	67.1096	GO:0009517//PSII associated light-harvesting complex II;GO:0009783//photosystem II antenna complex;GO:0009533//chloroplast stromal thylakoid;GO:0010287//plastoglobule	GO:0016168//chlorophyll binding;GO:0046872//metal ion binding	GO:0009744//response to sucrose stimulus;GO:0010114//response to red light;GO:0010196//nonphotochemical quenching;GO:0006364//rRNA processing;GO:0009637//response to blue light;GO:0010155//regulation of proton transport;GO:0010218//response to far red light;GO:0009765//photosynthesis, light harvesting;GO:0009644//response to high light intensity;GO:0019344//cysteine biosynthetic process	gi|226358407|gb|ACO51066.1|/7.64114e-89/chloroplast chlorophyll A-B binding protein [Gossypium hirsutum]
Achn377741	4881	8160	0.9588	57.6381	3017	0.9545	30.2724	2878	0.9535	26.4735	5866	0.9549	42.8272	2784	0.9572	23.3141	2988	0.9551	28.5787	3439	0.9531	34.4764	-	-	-	gi|462411055|gb|EMJ16104.1|/0/hypothetical protein PRUPE_ppa000399mg [Prunus persica]
Achn373601	174	8139	0.9943	1612.69	4035	0.9943	1135.73	4412	0.9943	1138.45	4292	0.9943	879.015	5858	0.9943	1376.13	2034	0.9943	545.722	2468	0.9943	694.057	-	-	-	gi|225451173|ref|XP_002272670.1|/1.20552e-19/PREDICTED: uncharacterized protein LOC100241807 isoform 1 [Vitis vinifera]
Achn245651	1596	8117	0.9066	175.344	9042	0.9179	277.467	15171	0.911	426.787	14364	0.911	320.722	10357	0.911	265.253	5370	0.9066	157.077	5787	0.9279	177.427	GO:0009506//plasmodesma;GO:0005783//endoplasmic reticulum;GO:0005886//plasma membrane	GO:0004672//protein kinase activity	GO:0051510//regulation of unidimensional cell growth	gi|225454346|ref|XP_002278060.1|/2.00423e-173/PREDICTED: probable receptor-like protein kinase At5g24010-like [Vitis vinifera]
Achn331821	2139	8098	0.9991	130.526	4763	0.9995	109.056	4716	0.9986	98.9903	8426	0.9991	140.377	5587	0.9949	106.764	4955	0.9949	108.144	5238	0.9953	119.827	GO:0005634//nucleus;GO:0005829//cytosol	GO:0003743//translation initiation factor activity;GO:0000166//nucleotide binding	GO:0006413//translational initiation	gi|225430549|ref|XP_002285591.1|/0/PREDICTED: eukaryotic translation initiation factor 3 subunit B [Vitis vinifera]
Achn304291	783	8093	0.9987	356.35	6202	0.9987	387.927	6691	0.9974	383.671	6233	0.9987	283.675	6557	0.9987	342.296	5810	0.9987	346.405	4514	0.9974	282.097	GO:0005730//nucleolus;GO:0005773//vacuole;GO:0005886//plasma membrane;GO:0022625//cytosolic large ribosomal subunit;GO:0009507//chloroplast	GO:0003735//structural constituent of ribosome;GO:0003723//RNA binding	GO:0006412//translation	gi|225431169|ref|XP_002269409.1|/4.8369e-146/PREDICTED: 60S ribosomal protein L8 [Vitis vinifera]
Achn368481	1236	8083	0.9612	225.467	3281	0.9312	130.007	3056	0.9231	111.011	5302	0.9328	152.865	2291	0.9191	75.7645	1613	0.9191	60.9237	1743	0.9159	69.0046	GO:0005789//endoplasmic reticulum membrane	GO:0005509//calcium ion binding;GO:0051082//unfolded protein binding	GO:0046283//anthocyanin-containing compound metabolic process;GO:0009626//plant-type hypersensitive response;GO:0006457//protein folding;GO:0042742//defense response to bacterium;GO:0055074//calcium ion homeostasis;GO:0010204//defense response signaling pathway, resistance gene-independent	gi|297735242|emb|CBI17604.3|/0/unnamed protein product [Vitis vinifera]
Achn231331	993	8078	0.998	280.468	10219	0.9909	504.01	9764	0.9758	441.477	12235	0.997	439.077	8358	0.9698	344.042	5526	0.9698	259.796	6371	0.9778	313.948	-	GO:0005524//ATP binding;GO:0004674//protein serine/threonine kinase activity	GO:0006468//protein phosphorylation	gi|110665974|gb|ABG81507.1|/1.56669e-169/serine/threonine protein kinase [Camellia sinensis]
Achn167651	1134	8065	0.8377	245.2	4109	0.8219	177.461	7278	0.8113	288.156	4517	0.8369	141.946	3804	0.8342	137.115	1974	0.8351	81.2651	1048	0.8148	45.2217	-	-	-	gi|330369950|gb|AEC12208.1|/7.44049e-81/JAZ1 [Maesa lanceolata]
Achn371301	531	8034	0.9944	521.634	9470	0.9906	873.445	9593	0.9925	811.128	12481	0.9981	837.608	11349	0.9962	873.619	7470	0.9944	656.744	9630	0.9944	887.423	-	-	-	gi|460377434|ref|XP_004234498.1|/1.11715e-25/PREDICTED: uncharacterized protein LOC101259916 [Solanum lycopersicum]
Achn093911	2130	8028	0.9131	129.944	2714	0.8587	62.4037	2254	0.8587	47.512	2935	0.8972	49.1037	2921	0.8803	56.0545	1685	0.9085	36.9309	2696	0.7892	61.9354	GO:0009507//chloroplast	GO:0004069//L-aspartate:2-oxoglutarate aminotransferase activity;GO:0080130//L-phenylalanine:2-oxoglutarate aminotransferase activity;GO:0033853//aspartate-prephenate aminotransferase activity;GO:0033854//glutamate-prephenate aminotransferase activity;GO:0030170//pyridoxal phosphate binding	GO:0009095//aromatic amino acid family biosynthetic process, prephenate pathway;GO:0009793//embryo development ending in seed dormancy	gi|296082448|emb|CBI21453.3|/0/unnamed protein product [Vitis vinifera]
Achn050471	1242	8024	0.9911	222.74	6941	0.9936	273.704	7475	0.9855	270.221	11290	0.9976	323.935	8064	0.9863	265.392	9044	0.9887	339.945	9711	0.9984	382.597	GO:0005730//nucleolus;GO:0009505//plant-type cell wall;GO:0005886//plasma membrane;GO:0005829//cytosol	GO:0008026//ATP-dependent helicase activity;GO:0003676//nucleic acid binding;GO:0005524//ATP binding	GO:0046686//response to cadmium ion	gi|283049400|gb|ADB07168.1|/0/DEAD-box RNA helicase-like protein [Prunus persica]
Achn141531	1665	8021	0.9988	166.09	4907	0.9964	144.338	4696	0.9976	126.632	7141	0.9982	152.838	5010	0.9976	122.994	4792	0.997	134.361	3933	0.9904	115.587	GO:0044424//intracellular part	-	-	gi|225469850|ref|XP_002266051.1|/9.06902e-108/PREDICTED: uncharacterized protein LOC100265608 [Vitis vinifera]
Achn336901	894	8012	0.9989	308.981	658	0.9944	36.0469	415	0.9911	20.842	302	0.9575	12.038	230	0.962	10.516	203	0.9899	10.6006	181	0.9564	9.90695	-	GO:0016787//hydrolase activity	-	gi|470133791|ref|XP_004302743.1|/2.44406e-139/PREDICTED: uncharacterized protein LOC101294772 isoform 1 [Fragaria vesca subsp. vesca]
Achn200051	780	7990	0.9923	353.168	720	0.9885	45.2083	962	0.991	55.3745	644	0.9923	29.4223	119	0.9795	6.23607	2	0.1154	0.119703	9	0.4295	0.564608	GO:0009517//PSII associated light-harvesting complex II	GO:0051738//xanthophyll binding;GO:0016168//chlorophyll binding	GO:0010103//stomatal complex morphogenesis;GO:0043085//positive regulation of catalytic activity;GO:0019252//starch biosynthetic process;GO:0010207//photosystem II assembly;GO:0000023//maltose metabolic process;GO:0080167//response to karrikin;GO:0010196//nonphotochemical quenching;GO:0019344//cysteine biosynthetic process;GO:0006364//rRNA processing;GO:0010027//thylakoid membrane organization	gi|225459564|ref|XP_002285857.1|/6.33019e-114/PREDICTED: photosystem II 22 kDa protein, chloroplastic [Vitis vinifera]
Achn380741	2610	7980	0.9954	105.412	1536	0.9893	28.8224	931	0.7406	16.0154	1394	0.9831	19.033	805	0.7927	12.6071	621	0.6648	11.1076	690	0.6628	12.9362	GO:0005886//plasma membrane;GO:0016021//integral to membrane	GO:0016788//hydrolase activity, acting on ester bonds;GO:0008519//ammonium transmembrane transporter activity	GO:0072488//ammonium transmembrane transport	gi|225434604|ref|XP_002278495.1|/0/PREDICTED: ammonium transporter 1 member 3 [Vitis vinifera]
Achn066661	2403	7932	0.9929	113.804	2720	0.9925	55.4364	3184	0.9925	59.4906	5986	0.9942	88.7705	4495	0.9925	76.4601	4501	0.9946	87.4431	4378	0.9925	89.1499	GO:0005618//cell wall;GO:0005730//nucleolus;GO:0005819//spindle;GO:0005635//nuclear envelope;GO:0022626//cytosolic ribosome;GO:0009524//phragmoplast;GO:0005886//plasma membrane	GO:0042802//identical protein binding;GO:0005524//ATP binding;GO:0008568//microtubule-severing ATPase activity	GO:0007049//cell cycle;GO:0051301//cell division;GO:0009860//pollen tube growth;GO:0009846//pollen germination;GO:0046686//response to cadmium ion	gi|98962497|gb|ABF59516.1|/0/putative spindle disassembly related protein CDC48 [Nicotiana tabacum]
Achn294421	1830	7916	0.9689	149.136	360	0.9148	9.63455	355	0.9454	8.70977	152	0.924	2.95991	695	0.9623	15.5236	332	0.8913	8.46949	203	0.8284	5.42805	-	GO:0004553//hydrolase activity, hydrolyzing O-glycosyl compounds	GO:0008152//metabolic process	gi|359474925|ref|XP_002263382.2|/0/PREDICTED: beta-galactosidase 3-like [Vitis vinifera]
Achn036661	1038	7893	0.9923	262.164	8122	0.9923	383.218	12479	0.9942	539.774	7567	0.9961	259.784	13771	0.9933	542.284	1832	0.9374	82.3945	1445	0.9778	68.1192	GO:0010287//plastoglobule;GO:0009941//chloroplast envelope;GO:0009535//chloroplast thylakoid membrane	GO:0046872//metal ion binding	GO:0009765//photosynthesis, light harvesting;GO:0009637//response to blue light;GO:0010218//response to far red light;GO:0010114//response to red light	gi|357468737|ref|XP_003604653.1|/1.21012e-151/Chlorophyll a-b binding protein [Medicago truncatula]
Achn132141	2811	7873	0.9989	96.5624	2335	0.9979	40.6824	3187	0.9993	50.9039	3855	0.9996	48.8708	2260	0.9986	32.8629	1804	0.9979	29.9603	1950	0.9815	33.9448	GO:0016020//membrane;GO:0009505//plant-type cell wall;GO:0048046//apoplast	GO:0005507//copper ion binding;GO:0008447//L-ascorbate oxidase activity	GO:0055114//oxidation-reduction process	gi|462418723|gb|EMJ22986.1|/0/hypothetical protein PRUPE_ppa003860mg [Prunus persica]
Achn266441	1692	7851	0.9521	159.975	3002	0.9509	86.8941	4699	0.9509	124.691	6180	0.9521	130.159	2654	0.9509	64.115	1904	0.9509	52.5335	1551	0.9515	44.855	-	-	GO:0006810//transport;GO:0044763;GO:0010200//response to chitin	gi|462396576|gb|EMJ02375.1|/4.09016e-164/hypothetical protein PRUPE_ppa003410mg [Prunus persica]
Achn359331	1308	7841	0.7576	206.677	4666	0.5543	174.71	4085	0.6124	140.221	4403	0.7347	119.957	4399	0.6789	137.469	2478	0.6055	88.443	2699	0.5344	100.97	GO:0005618//cell wall;GO:0005730//nucleolus;GO:0009506//plasmodesma;GO:0022627//cytosolic small ribosomal subunit;GO:0005774//vacuolar membrane;GO:0005794//Golgi apparatus;GO:0005886//plasma membrane	GO:0003723//RNA binding;GO:0003735//structural constituent of ribosome;GO:0005515//protein binding	GO:0001510//RNA methylation;GO:0006412//translation;GO:0042254//ribosome biogenesis	gi|462422777|gb|EMJ27040.1|/2.22155e-79/hypothetical protein PRUPE_ppa011659mg [Prunus persica]
Achn239661	1350	7809	0.9941	199.43	7419	0.9963	269.148	5446	0.997	181.123	5387	0.9926	142.2	4929	0.9963	149.24	3072	0.9919	106.233	3611	0.9919	130.886	GO:0045298//tubulin complex;GO:0005618//cell wall;GO:0005829//cytosol;GO:0005874//microtubule;GO:0009506//plasmodesma;GO:0005886//plasma membrane	GO:0005525//GTP binding;GO:0003924//GTPase activity;GO:0005200//structural constituent of cytoskeleton	GO:0071258//cellular response to gravity;GO:0006184//GTP catabolic process;GO:0051258//protein polymerization;GO:0046686//response to cadmium ion;GO:0007018//microtubule-based movement	gi|225435758|ref|XP_002285721.1|/0/PREDICTED: tubulin alpha-1 chain [Vitis vinifera]
Achn326191	897	7807	0.932	300.068	6884	0.9398	375.862	6832	0.9331	341.967	8080	0.9331	321	8411	0.932	383.278	5858	0.9298	304.879	5668	0.9911	309.198	GO:0005829//cytosol;GO:0005777//peroxisome;GO:0005739//mitochondrion;GO:0009941//chloroplast envelope;GO:0005773//vacuole;GO:0005886//plasma membrane	GO:0046872//metal ion binding;GO:0004462//lactoylglutathione lyase activity	GO:0009651//response to salt stress;GO:0019243//methylglyoxal catabolic process to D-lactate;GO:0006096//glycolysis;GO:0006094//gluconeogenesis;GO:0046686//response to cadmium ion;GO:0019344//cysteine biosynthetic process	gi|359483362|ref|XP_002273346.2|/7.152e-139/PREDICTED: lactoylglutathione lyase [Vitis vinifera]
Achn241911	5205	7798	0.9992	51.6525	1944	0.9979	18.2918	1800	0.9954	15.5268	6447	0.9988	44.139	2379	0.9987	18.6824	3020	0.9983	27.0867	3781	0.9967	35.5455	-	-	-	gi|297736923|emb|CBI26124.3|/8.16808e-66/unnamed protein product [Vitis vinifera]
Achn241971	1158	7785	0.9991	231.781	7080	0.9983	299.436	7568	0.9983	293.428	6779	0.9991	208.614	7211	0.9991	254.534	5052	0.9974	203.669	4637	0.9991	195.942	GO:0005730//nucleolus;GO:0009941//chloroplast envelope;GO:0005773//vacuole;GO:0005743//mitochondrial inner membrane;GO:0005886//plasma membrane;GO:0005618//cell wall;GO:0016021//integral to membrane	GO:0005507//copper ion binding;GO:0005215//transporter activity	GO:0015865//purine nucleotide transport;GO:0055085//transmembrane transport	gi|225435480|ref|XP_002285503.1|/0/PREDICTED: ADP,ATP carrier protein, mitochondrial-like [Vitis vinifera]
Achn206631	2709	7782	0.9993	99.04	1571	0.9982	28.4019	919	0.993	15.2313	2444	0.9963	32.1498	1241	0.993	18.725	686	0.9967	11.8218	1826	0.9941	32.983	GO:0005737//cytoplasm	GO:0008964//phosphoenolpyruvate carboxylase activity	GO:0006099//tricarboxylic acid cycle	gi|460382446|ref|XP_004236950.1|/0/PREDICTED: phosphoenolpyruvate carboxylase 4-like [Solanum lycopersicum]
Achn050741	5010	7781	0.982	53.5459	850	0.725	8.30924	591	0.4944	5.29638	1008	0.8188	7.16983	784	0.5695	6.39642	700	0.6142	6.52275	834	0.5319	8.14568	GO:0005694//chromosome;GO:0009507//chloroplast	GO:0003917//DNA topoisomerase type I activity	GO:0006268//DNA unwinding involved in replication;GO:0009220//pyrimidine ribonucleotide biosynthetic process;GO:0006265//DNA topological change	gi|359476014|ref|XP_002280960.2|/0/PREDICTED: DNA topoisomerase 1-like [Vitis vinifera]
Achn312411	1806	7732	0.9994	147.606	7120	0.9989	193.082	6793	0.9989	168.878	12051	0.9994	237.789	8466	0.9989	191.611	8277	0.9994	213.956	7512	0.9972	203.534	GO:0005730//nucleolus;GO:0005681//spliceosomal complex	GO:0005515//protein binding	GO:0006499//N-terminal protein myristoylation;GO:0009651//response to salt stress;GO:0000956//nuclear-transcribed mRNA catabolic process;GO:0010228//vegetative to reproductive phase transition of meristem;GO:0009737//response to abscisic acid stimulus;GO:0045893//positive regulation of transcription, DNA-dependent;GO:0000398//mRNA splicing, via spliceosome;GO:0042752//regulation of circadian rhyt…	gi|225445124|ref|XP_002283858.1|/0/PREDICTED: SNW domain-containing protein 1-like isoform 1 [Vitis vinifera]
Achn366091	801	7732	0.9963	332.804	5573	0.9975	340.751	1945	0.995	109.023	3651	0.9988	162.43	3827	0.9988	195.292	2502	0.9975	145.823	3490	0.9963	213.202	GO:0005634//nucleus	GO:0003700//sequence-specific DNA binding transcription factor activity;GO:0000976//transcription regulatory region sequence-specific DNA binding	GO:0006355//regulation of transcription, DNA-dependent	gi|225456662|ref|XP_002271692.1|/2.50574e-105/PREDICTED: homeobox-leucine zipper protein HAT5-like [Vitis vinifera]
Achn347331	2979	7727	0.9198	89.4271	2224	0.9157	36.5632	2495	0.9161	37.6036	3810	0.9194	45.5764	3411	0.9198	46.8026	3515	0.9178	55.0839	3175	0.9168	52.1521	GO:0015030//Cajal body;GO:0005719//nuclear euchromatin;GO:0005737//cytoplasm;GO:0005730//nucleolus	GO:0035197//siRNA binding;GO:0003743//translation initiation factor activity	GO:0006413//translational initiation;GO:0051567//histone H3-K9 methylation;GO:0009816//defense response to bacterium, incompatible interaction;GO:0010529//negative regulation of transposition;GO:0030422//production of siRNA involved in RNA interference;GO:0006342//chromatin silencing;GO:0006306//DNA methylation;GO:0048481//ovule development	gi|225436053|ref|XP_002275928.1|/0/PREDICTED: protein argonaute 4 [Vitis vinifera]
Achn026421	1323	7727	0.9509	201.363	9033	0.9531	334.389	10465	0.9531	355.148	8666	0.9531	233.424	10434	0.9494	322.366	7759	0.9531	273.789	4518	0.9531	167.103	-	GO:0008233//peptidase activity	GO:0044238//primary metabolic process;GO:0071704	gi|224124910|ref|XP_002319454.1|/5.19388e-145/predicted protein [Populus trichocarpa]
Achn292251	5226	7722	0.9723	50.9435	3205	0.9545	30.0358	2999	0.9355	25.7654	9658	0.9801	65.8573	3309	0.9036	25.8813	4288	0.9399	38.305	5400	0.9629	50.5619	GO:0005829//cytosol;GO:0030132//clathrin coat of coated pit;GO:0030130//clathrin coat of trans-Golgi network vesicle;GO:0009506//plasmodesma;GO:0005774//vacuolar membrane;GO:0009507//chloroplast	GO:0005515//protein binding;GO:0005198//structural molecule activity	GO:0006897//endocytosis;GO:0006886//intracellular protein transport	gi|460378971|ref|XP_004235240.1|/0/PREDICTED: clathrin heavy chain 1-like [Solanum lycopersicum]
Achn341571	1914	7714	0.8741	138.952	30299	0.8741	775.294	42564	0.8762	998.458	43182	0.8767	803.983	39810	0.8772	850.177	13693	0.8694	333.985	23485	0.8156	600.41	GO:0005737//cytoplasm;GO:0005886//plasma membrane	-	GO:0009853//photorespiration;GO:0006511//ubiquitin-dependent protein catabolic process;GO:0080129//proteasome core complex assembly;GO:0051788//response to misfolded protein	gi|225469268|ref|XP_002267661.1|/3.90152e-158/PREDICTED: putative MO25-like protein At5g47540 [Vitis vinifera]
Achn252491	1530	7711	0.9379	173.759	5713	0.8791	182.874	6941	0.9379	203.685	8241	0.8817	191.944	7437	0.8791	198.685	6782	0.8791	206.936	5914	0.8784	189.142	-	GO:0005093//Rab GDP-dissociation inhibitor activity	GO:0048227//plasma membrane to endosome transport;GO:0015031//protein transport	gi|462397585|gb|EMJ03253.1|/0/hypothetical protein PRUPE_ppa005772mg [Prunus persica]
Achn303591	1173	7707	0.7869	226.525	4409	0.7869	184.087	6409	0.7835	245.314	3568	0.7869	108.396	2052	0.7835	71.5053	1823	0.7911	72.5536	917	0.7587	38.2534	GO:0009536//plastid	GO:0004722//protein serine/threonine phosphatase activity	GO:0009611//response to wounding;GO:0009738//abscisic acid mediated signaling pathway;GO:0050832//defense response to fungus	gi|460393842|ref|XP_004242517.1|/3.95007e-109/PREDICTED: probable protein phosphatase 2C 25-like [Solanum lycopersicum]
Achn197251	1356	7692	0.9838	195.573	2357	0.9749	85.1295	1050	0.9019	34.7663	1722	0.9742	45.2543	1144	0.9712	34.4846	96	0.7817	3.30508	1200	0.9521	43.3033	GO:0009536//plastid	GO:0016779//nucleotidyltransferase activity	GO:0009250//glucan biosynthetic process	gi|462419457|gb|EMJ23720.1|/1.8636e-169/hypothetical protein PRUPE_ppa004135mg [Prunus persica]
Achn199581	939	7681	0.9968	282.021	5018	0.869	261.725	4923	0.869	235.393	5266	0.869	199.849	5177	0.869	225.357	4077	0.8669	202.696	3882	0.8669	202.297	GO:0022627//cytosolic small ribosomal subunit;GO:0030686//90S preribosome;GO:0009507//chloroplast;GO:0005634//nucleus;GO:0005886//plasma membrane	GO:0003735//structural constituent of ribosome	GO:0006412//translation;GO:0000461//endonucleolytic cleavage to generate mature 3'-end of SSU-rRNA from (SSU-rRNA, 5.8S rRNA, LSU-rRNA);GO:0006407//rRNA export from nucleus;GO:0009651//response to salt stress;GO:0000028//ribosomal small subunit assembly;GO:0042256//mature ribosome assembly;GO:0000447//endonucleolytic cleavage in ITS1 to separate SSU-rRNA from 5.8S rRNA and LSU-rRNA from tricistro…	gi|229891614|sp|A5BUU4.1|RSSA_VITVI/5.01828e-130/RecName: Full=40S ribosomal protein SA
Achn258611	2565	7681	0.8351	103.243	7554	0.7637	144.235	9629	0.8047	168.548	15482	0.7322	215.093	12439	0.7357	198.224	13413	0.7251	244.123	16150	0.7138	308.095	GO:0009536//plastid;GO:0017119//Golgi transport complex;GO:0005802//trans-Golgi network;GO:0005576//extracellular region;GO:0005783//endoplasmic reticulum;GO:0005887//integral to plasma membrane	GO:0005509//calcium ion binding;GO:0005515//protein binding;GO:0009940//amino-terminal vacuolar sorting propeptide binding	GO:0006623//protein targeting to vacuole;GO:0006896//Golgi to vacuole transport;GO:0006487//protein N-linked glycosylation	gi|359481218|ref|XP_002267833.2|/0/PREDICTED: vacuolar-sorting receptor 1-like [Vitis vinifera]
Achn080441	3981	7675	0.946	66.4683	4927	0.9354	60.6136	4239	0.951	47.808	11489	0.9478	102.843	4254	0.9385	43.6781	5531	0.9352	64.8607	6785	0.9422	83.3982	GO:0005829//cytosol;GO:0005886//plasma membrane	GO:0008135//translation factor activity, nucleic acid binding;GO:0000166//nucleotide binding	GO:0071704;GO:0044238//primary metabolic process;GO:0044237//cellular metabolic process	gi|359493041|ref|XP_002267014.2|/0/PREDICTED: uncharacterized protein LOC100242745 [Vitis vinifera]
Achn154091	2421	7663	0.9996	109.127	4129	0.9988	83.5276	4811	0.995	89.2216	9591	0.9975	141.174	4936	0.9979	83.3373	5385	0.9988	103.839	6304	0.995	127.415	GO:0005618//cell wall;GO:0005730//nucleolus;GO:0005819//spindle;GO:0005635//nuclear envelope;GO:0022626//cytosolic ribosome;GO:0009524//phragmoplast;GO:0005886//plasma membrane	GO:0042802//identical protein binding;GO:0005524//ATP binding;GO:0008568//microtubule-severing ATPase activity	GO:0007049//cell cycle;GO:0051301//cell division;GO:0009860//pollen tube growth;GO:0009846//pollen germination;GO:0046686//response to cadmium ion	gi|98962497|gb|ABF59516.1|/0/putative spindle disassembly related protein CDC48 [Nicotiana tabacum]
Achn153311	11037	7644	0.9783	23.878	2760	0.9412	12.2472	2842	0.935	11.5612	6126	0.9346	19.7793	3504	0.9513	12.9769	3880	0.9668	16.4116	4404	0.9327	19.5252	-	-	-	gi|359486527|ref|XP_002274774.2|/0/PREDICTED: uncharacterized protein LOC100240985 [Vitis vinifera]
Achn192691	576	7617	0.9913	455.922	11118	0.9965	945.332	11177	0.9844	871.229	6979	0.9931	431.774	10290	0.9861	730.217	4896	0.9965	396.816	6186	0.9844	525.517	GO:0005840//ribosome	GO:0003735//structural constituent of ribosome	GO:0006412//translation	gi|351727497|ref|NP_001235883.1|/1.77969e-94/uncharacterized protein LOC100527680 [Glycine max]
Achn280511	3159	7612	0.9946	83.0764	998	0.9272	15.4725	997	0.8376	14.1702	1778	0.975	20.0571	1570	0.9528	20.3146	2197	0.9345	32.4676	1891	0.8199	29.2915	-	GO:0016491//oxidoreductase activity;GO:0004713//protein tyrosine kinase activity;GO:0005524//ATP binding	GO:0006468//protein phosphorylation	gi|225458446|ref|XP_002282035.1|/6.28244e-159/PREDICTED: cytochrome P450 82A3-like [Vitis vinifera]
Achn169331	471	7573	0.9894	554.339	4193	0.983	435.997	4503	0.9873	429.25	3590	0.9873	271.619	3457	0.983	300.011	1767	0.983	175.14	1940	0.983	201.549	GO:0022627//cytosolic small ribosomal subunit;GO:0005634//nucleus	GO:0046872//metal ion binding;GO:0003735//structural constituent of ribosome	GO:0006412//translation	gi|1771780|emb|CAA71132.1|/1.37526e-86/ubiquitin extension protein [Solanum tuberosum]
Achn118381	462	7563	0.9978	564.392	14873	0.9978	1576.65	13303	0.9978	1292.82	9220	0.9978	711.172	17775	0.9978	1572.63	11679	0.9978	1180.14	7526	0.9978	797.115	GO:0005773//vacuole;GO:0005886//plasma membrane;GO:0005739//mitochondrion	GO:0005525//GTP binding;GO:0005507//copper ion binding;GO:0016787//hydrolase activity	GO:0046686//response to cadmium ion;GO:0007264//small GTPase mediated signal transduction	gi|470137765|ref|XP_004304633.1|/1.72904e-83/PREDICTED: ADP-ribosylation factor 1-like isoform 1 [Fragaria vesca subsp. vesca]
Achn164421	1137	7555	0.993	229.088	4874	0.9947	209.945	6629	0.9982	261.768	7257	0.993	227.448	7375	0.9921	265.131	8200	0.9938	336.685	5510	0.9912	237.132	-	-	-	gi|300079006|gb|ADJ67434.1|/4.89573e-157/ethylene response factor 5 [Actinidia deliciosa]
Achn323511	702	7541	0.9986	370.357	5642	0.9986	393.619	5990	0.9972	383.106	6704	0.9986	340.316	5464	0.9986	318.15	4194	0.9858	278.908	4341	0.9972	302.588	GO:0009506//plasmodesma;GO:0005886//plasma membrane;GO:0022625//cytosolic large ribosomal subunit;GO:0009507//chloroplast;GO:0005783//endoplasmic reticulum	GO:0003735//structural constituent of ribosome	GO:0001510//RNA methylation;GO:0006412//translation	gi|255544260|ref|XP_002513192.1|/3.60411e-115/60S ribosomal protein L6, putative [Ricinus communis]
Achn108531	3054	7524	0.9817	84.9392	2864	0.982	45.9287	2835	0.9794	41.6786	5637	0.981	65.7756	3369	0.9804	45.0911	2806	0.9807	42.8932	2962	0.981	47.4586	GO:0005774//vacuolar membrane;GO:0030176//integral to endoplasmic reticulum membrane;GO:0005886//plasma membrane;GO:0005634//nucleus	GO:0046872//metal ion binding;GO:0005388//calcium-transporting ATPase activity;GO:0005524//ATP binding	GO:0010042//response to manganese ion;GO:0030026//cellular manganese ion homeostasis;GO:0006816//calcium ion transport;GO:0006754//ATP biosynthetic process;GO:0046686//response to cadmium ion;GO:0006828//manganese ion transport	gi|147858184|emb|CAN79679.1|/0/hypothetical protein VITISV_034639 [Vitis vinifera]
Achn149161	2079	7522	0.9986	124.74	4847	0.9683	114.182	4713	0.9697	101.782	9160	0.9702	157.01	6364	0.999	125.122	4360	0.999	97.9044	3885	0.9668	91.4399	-	GO:0003677//DNA binding	-	gi|147805477|emb|CAN63083.1|/0/hypothetical protein VITISV_015358 [Vitis vinifera]
Achn388241	2322	7518	0.9996	111.627	1494	0.9991	31.5115	3537	0.9987	68.3915	4872	0.9987	74.7706	3472	0.9991	61.119	1087	0.9987	21.8543	1794	0.9953	37.8059	GO:0005654//nucleoplasm	GO:0005515//protein binding	GO:0005982//starch metabolic process;GO:0009409//response to cold;GO:0006355//regulation of transcription, DNA-dependent;GO:0009908//flower development;GO:0010229//inflorescence development;GO:0009637//response to blue light;GO:0010378//temperature compensation of the circadian clock;GO:0010218//response to far red light;GO:0042542//response to hydrogen peroxide;GO:0080167//response to karrikin;G…	gi|225470820|ref|XP_002264755.1|/0/PREDICTED: protein GIGANTEA-like [Vitis vinifera]
Achn375351	1110	7516	0.9162	233.449	7208	0.9189	318.033	7619	0.9153	308.18	9581	0.9207	307.591	8884	0.918	327.148	5495	0.918	231.108	5688	0.9171	250.747	GO:0031359//integral to chloroplast outer membrane;GO:0005634//nucleus;GO:0005886//plasma membrane	-	GO:0006457//protein folding;GO:0010228//vegetative to reproductive phase transition of meristem;GO:0045036//protein targeting to chloroplast;GO:0046686//response to cadmium ion;GO:0009816//defense response to bacterium, incompatible interaction	gi|462397292|gb|EMJ03091.1|/5.97281e-152/hypothetical protein PRUPE_ppa007612mg [Prunus persica]
Achn081441	3351	7505	0.9991	77.2156	2519	0.9994	36.8158	2358	0.9958	31.5936	5778	0.9997	61.4454	3114	0.997	37.9842	2680	0.9994	37.3362	3812	0.997	55.6644	GO:0022626//cytosolic ribosome;GO:0005886//plasma membrane;GO:0005774//vacuolar membrane;GO:0009507//chloroplast;GO:0005739//mitochondrion	GO:0008240//tripeptidyl-peptidase activity;GO:0004252//serine-type endopeptidase activity	GO:0006508//proteolysis;GO:0009630//gravitropism	gi|359490505|ref|XP_002268078.2|/0/PREDICTED: tripeptidyl-peptidase 2 [Vitis vinifera]
Achn151141	900	7494	0.9256	287.078	1696	0.9211	92.2919	2136	0.9244	106.559	597	0.92	23.6384	1538	0.9256	69.851	5	0.4811	0.259357	3	0.3	0.163109	GO:0048046//apoplast;GO:0005618//cell wall	GO:0004553//hydrolase activity, hydrolyzing O-glycosyl compounds;GO:0016762//xyloglucan:xyloglucosyl transferase activity	GO:0006073//cellular glucan metabolic process	gi|187372968|gb|ACD03218.1|/1.30176e-164/xyloglucan endotransglucosylase/hydrolase 8 [Actinidia deliciosa]
Achn305321	1170	7485	0.9991	220.564	5381	0.9991	225.246	5018	0.9957	192.564	5070	0.9966	154.422	5813	0.9974	203.083	3631	0.9957	144.881	3847	0.9974	160.892	GO:0005840//ribosome	GO:0003735//structural constituent of ribosome	GO:0006412//translation	gi|82623411|gb|ABB87120.1|/0/ribosomal protein L3-like [Solanum tuberosum]
Achn238881	1965	7433	0.9888	130.416	2174	0.9888	54.1847	1327	0.9863	30.3206	2386	0.9888	43.2707	2124	0.9873	44.1826	2198	0.9883	52.2198	2141	0.9873	53.3155	GO:0009570//chloroplast stroma	GO:0080041//ADP-ribose pyrophosphohydrolase activity;GO:0051536//iron-sulfur cluster binding	GO:0006098//pentose-phosphate shunt;GO:0019760//glucosinolate metabolic process;GO:0043085//positive regulation of catalytic activity;GO:0019252//starch biosynthetic process;GO:0016045//detection of bacterium;GO:0019288//isopentenyl diphosphate biosynthetic process, mevalonate-independent pathway;GO:0000023//maltose metabolic process;GO:0010266//response to vitamin B1;GO:0009228//thiamine biosynt…	gi|460389516|ref|XP_004240398.1|/0/PREDICTED: phosphomethylpyrimidine synthase, chloroplastic-like [Solanum lycopersicum]
Achn224201	1083	7422	0.9963	236.277	6262	0.9982	283.181	6878	0.9982	285.143	8818	0.9982	290.153	6243	0.9982	235.626	3772	0.9982	162.597	3736	0.9972	168.802	-	GO:0016491//oxidoreductase activity;GO:0000166//nucleotide binding;GO:0008270//zinc ion binding	GO:0055114//oxidation-reduction process	gi|359496500|ref|XP_003635250.1|/3.13462e-174/PREDICTED: probable mannitol dehydrogenase-like [Vitis vinifera]
Achn362141	783	7413	0.9464	326.408	8843	0.9464	553.118	6154	0.9464	352.878	5425	0.9476	246.902	7036	0.9425	367.302	1648	0.94	98.2575	3683	0.9349	230.165	-	GO:0004568//chitinase activity	GO:0005975//carbohydrate metabolic process;GO:0006032//chitin catabolic process;GO:0016998//cell wall macromolecule catabolic process	gi|460415231|ref|XP_004252963.1|/1.62896e-101/PREDICTED: chitinase-like protein 1-like [Solanum lycopersicum]
Achn290561	1170	7413	0.9991	218.442	3529	0.9983	147.722	2873	0.9974	110.25	2792	0.9966	85.0385	2680	0.9974	93.6284	1219	0.9957	48.6394	1707	0.994	71.3915	GO:0005840//ribosome	GO:0003735//structural constituent of ribosome	GO:0006412//translation	gi|82623411|gb|ABB87120.1|/0/ribosomal protein L3-like [Solanum tuberosum]
Achn174341	1146	7402	0.9058	222.686	9092	0.9162	388.557	6148	0.9232	240.868	6974	0.904	216.862	7932	0.9066	282.916	4189	0.9084	170.646	6776	0.8866	289.326	GO:0005737//cytoplasm;GO:0005634//nucleus	-	GO:0042787//protein ubiquitination involved in ubiquitin-dependent protein catabolic process;GO:0009751//response to salicylic acid stimulus;GO:0007568//aging	gi|460405695|ref|XP_004248311.1|/0/PREDICTED: polyubiquitin-like isoform 1 [Solanum lycopersicum]
Achn221841	1047	7399	0.9771	243.644	59	0.9265	2.75985	62	0.9045	2.65873	153	0.9713	5.20752	34	0.7173	1.32737	13	0.3945	0.579651	176	0.958	8.22555	-	GO:0000166//nucleotide binding	-	gi|403406444|dbj|BAM42672.1|/2.07432e-151/leucoanthocyanidin reductase [Vaccinium ashei]
Achn018821	5955	7387	0.9394	42.7676	2121	0.9192	17.4437	2455	0.9135	18.5097	8926	0.9251	53.4147	3540	0.9192	24.2986	5232	0.935	41.0163	6514	0.9352	53.526	GO:0009506//plasmodesma;GO:0005665//DNA-directed RNA polymerase II, core complex;GO:0009507//chloroplast;GO:0005773//vacuole	GO:0003899//DNA-directed RNA polymerase activity;GO:0003677//DNA binding;GO:0005515//protein binding	GO:0016926//protein desumoylation;GO:0010228//vegetative to reproductive phase transition of meristem;GO:0031047//gene silencing by RNA;GO:0000394//RNA splicing, via endonucleolytic cleavage and ligation;GO:0006306//DNA methylation;GO:0050665//hydrogen peroxide biosynthetic process;GO:0006366//transcription from RNA polymerase II promoter	gi|225459758|ref|XP_002285900.1|/0/PREDICTED: DNA-directed RNA polymerase II subunit RPB1-like [Vitis vinifera]
Achn233571	3126	7375	0.9984	81.3395	1392	0.9891	21.8087	1564	0.9715	22.4635	4663	0.9939	53.1572	1928	0.9843	25.2102	2385	0.9888	35.618	2402	0.9718	37.5996	GO:0005739//mitochondrion;GO:0009941//chloroplast envelope;GO:0009570//chloroplast stroma;GO:0048046//apoplast	GO:0008270//zinc ion binding;GO:0004222//metalloendopeptidase activity	GO:0042744//hydrogen peroxide catabolic process;GO:0006508//proteolysis;GO:0009658//chloroplast organization;GO:0048481//ovule development;GO:0016485//protein processing;GO:0046686//response to cadmium ion	gi|297741302|emb|CBI32433.3|/0/unnamed protein product [Vitis vinifera]
Achn244241	879	7370	0.9989	289.073	11618	0.9943	647.325	9086	0.9977	464.102	13971	0.9989	566.402	18108	0.9989	842.055	10915	0.9989	579.702	10379	0.9898	577.784	GO:0016021//integral to membrane;GO:0046658//anchored to plasma membrane;GO:0009507//chloroplast;GO:0005773//vacuole	GO:0015250//water channel activity;GO:0005515//protein binding	GO:0016132//brassinosteroid biosynthetic process;GO:0055085//transmembrane transport;GO:0015670//carbon dioxide transport;GO:0009414//response to water deprivation;GO:0009651//response to salt stress;GO:0032880//regulation of protein localization;GO:0006084//acetyl-CoA metabolic process;GO:0009266//response to temperature stimulus;GO:0010106//cellular response to iron ion starvation;GO:0006972//h…	gi|297842958|ref|XP_002889360.1|/1.06063e-155/hypothetical protein ARALYDRAFT_470115 [Arabidopsis lyrata subsp. lyrata]
Achn130531	2214	7369	0.9995	114.752	7353	0.9995	162.655	4967	0.9995	100.727	5484	0.9995	88.2685	6185	0.9995	114.188	2002	0.9991	42.214	3445	0.9977	76.1396	GO:0005739//mitochondrion;GO:0009941//chloroplast envelope;GO:0009705//plant-type vacuole membrane;GO:0010008//endosome membrane;GO:0005886//plasma membrane	GO:0004427//inorganic diphosphatase activity;GO:0032440//2-alkenal reductase [NAD(P)] activity;GO:0009678//hydrogen-translocating pyrophosphatase activity	GO:0055114//oxidation-reduction process;GO:0009414//response to water deprivation;GO:0009651//response to salt stress;GO:0009926//auxin polar transport;GO:0048366//leaf development;GO:0015992//proton transport	gi|225463618|ref|XP_002273207.1|/0/PREDICTED: pyrophosphate-energized vacuolar membrane proton pump [Vitis vinifera]
Achn095201	4434	7360	0.9982	57.2283	3279	0.9971	36.2181	3322	0.9743	33.6382	6907	0.9971	55.5111	3866	0.9781	35.639	4105	0.9777	43.2203	4465	0.9786	49.2748	GO:0009570//chloroplast stroma;GO:0005739//mitochondrion	GO:0046872//metal ion binding;GO:0004222//metalloendopeptidase activity	GO:0009793//embryo development ending in seed dormancy;GO:0006508//proteolysis	gi|359491892|ref|XP_002277544.2|/0/PREDICTED: uncharacterized protein LOC100266746 [Vitis vinifera]
Achn388031	6465	7359	0.9753	39.2445	607	0.9607	4.59833	788	0.9078	5.47252	3145	0.9746	17.3356	687	0.9428	4.34357	682	0.9684	4.92477	916	0.9281	6.93308	GO:0005886//plasma membrane	GO:0003989//acetyl-CoA carboxylase activity;GO:0046872//metal ion binding;GO:0005524//ATP binding;GO:0004075//biotin carboxylase activity	GO:0048364//root development;GO:0009735//response to cytokinin stimulus;GO:0010072//primary shoot apical meristem specification;GO:0030497//fatty acid elongation	gi|255545642|ref|XP_002513881.1|/0/Homomeric Acetyl-CoA Carboxylase (Hom-ACCase) [Ricinus communis]
Achn228631	1752	7358	0.9983	144.795	1836	0.9949	51.3238	3818	0.9971	97.8433	4310	0.9971	87.6656	1711	0.9937	39.9186	669	0.9971	17.8263	1451	0.9971	40.5259	-	GO:0016758//transferase activity, transferring hexosyl groups	-	gi|462405605|gb|EMJ11069.1|/3.49205e-174/hypothetical protein PRUPE_ppa003819mg [Prunus persica]
Achn005841	3657	7353	0.9989	69.3215	5203	0.9986	69.6801	4767	0.9978	58.5261	11600	0.9995	113.037	6058	0.9989	67.7116	5714	0.9995	72.9433	8743	0.9986	116.986	GO:0030126//COPI vesicle coat;GO:0005829//cytosol;GO:0080008//Cul4-RING ubiquitin ligase complex;GO:0005886//plasma membrane	GO:0016905//myosin heavy chain kinase activity;GO:0005215//transporter activity;GO:0005198//structural molecule activity	GO:0030244//cellulose biosynthetic process;GO:0006888//ER to Golgi vesicle-mediated transport;GO:0009630//gravitropism;GO:0006886//intracellular protein transport	gi|224133400|ref|XP_002321558.1|/0/predicted protein [Populus trichocarpa]
Achn128131	2496	7352	0.9619	101.552	7618	0.9091	149.478	4945	0.9387	88.9511	8587	0.9535	122.598	6573	0.9435	107.641	3916	0.9547	73.2433	5811	0.9034	113.921	GO:0016021//integral to membrane;GO:0005794//Golgi apparatus;GO:0005886//plasma membrane	GO:0008270//zinc ion binding;GO:0016760//cellulose synthase (UDP-forming) activity	GO:0009833//primary cell wall biogenesis;GO:0030244//cellulose biosynthetic process;GO:0042538//hyperosmotic salinity response	gi|340343839|gb|AEK31219.1|/0/cellulose synthase A [Eucalyptus camaldulensis]
Achn351281	720	7347	0.9847	351.808	13089	0.9986	890.336	11129	0.9986	693.99	12589	0.9819	623.081	18006	0.9917	1022.22	18048	0.9986	1170.22	12640	0.9833	859.04	GO:0005737//cytoplasm	GO:0004364//glutathione transferase activity	GO:0046686//response to cadmium ion;GO:0010731//protein glutathionylation	gi|297741498|emb|CBI32630.3|/1.14279e-111/unnamed protein product [Vitis vinifera]
Achn017641	5424	7310	0.9994	46.465	5073	0.9996	45.8063	4111	0.9993	34.0296	17120	0.9996	112.479	7044	0.9996	53.0834	6765	0.9996	58.2262	11419	0.9996	103.017	GO:0005886//plasma membrane	-	GO:0010363//regulation of plant-type hypersensitive response;GO:0009963//positive regulation of flavonoid biosynthetic process;GO:0006612//protein targeting to membrane	gi|359479667|ref|XP_003632326.1|/0/PREDICTED: uncharacterized protein LOC100852899 [Vitis vinifera]
Achn044231	2898	7296	0.9976	86.7991	3157	0.9965	53.3527	2271	0.9972	35.1842	3574	0.999	43.9483	3306	0.9983	46.6298	943	0.9765	15.1909	2367	0.9955	39.9668	GO:0005886//plasma membrane;GO:0009507//chloroplast;GO:0005829//cytosol;GO:0048046//apoplast	GO:0032440//2-alkenal reductase [NAD(P)] activity;GO:0008964//phosphoenolpyruvate carboxylase activity	GO:0015977//carbon fixation;GO:0006099//tricarboxylic acid cycle	gi|255579064|ref|XP_002530381.1|/0/Phosphoenolpyruvate carboxylase, putative [Ricinus communis]
Achn022511	693	7291	0.987	362.729	4469	0.987	315.833	7125	0.987	461.616	12818	0.9885	659.133	3876	0.987	228.617	5221	0.9885	351.715	4365	0.987	308.212	GO:0005886//plasma membrane;GO:0005634//nucleus	-	GO:0006457//protein folding;GO:0009644//response to high light intensity;GO:0034976//response to endoplasmic reticulum stress;GO:0042542//response to hydrogen peroxide;GO:0009408//response to heat	gi|225443859|ref|XP_002276421.1|/3.08782e-95/PREDICTED: calcyclin-binding protein [Vitis vinifera]
Achn198481	1470	7288	0.8381	170.931	4349	0.8388	144.895	5004	0.8381	152.837	7418	0.8388	179.827	5297	0.8388	147.289	5787	0.8388	183.783	4865	0.8374	161.944	-	-	GO:0006351//transcription, DNA-dependent	gi|300079006|gb|ADJ67434.1|/0/ethylene response factor 5 [Actinidia deliciosa]
Achn222611	10716	7279	0.9999	23.419	2087	0.965	9.53827	2298	0.9211	9.62824	9478	0.9968	31.5188	2738	0.9616	10.4438	5278	0.9939	22.9936	5413	0.9877	24.7175	GO:0005622//intracellular	GO:0004842//ubiquitin-protein ligase activity	GO:0016567//protein ubiquitination	gi|359492508|ref|XP_002283711.2|/0/PREDICTED: E3 ubiquitin-protein ligase UPL2-like [Vitis vinifera]
Achn302491	2883	7277	0.9636	87.0235	3583	0.9584	60.867	3806	0.9452	59.2725	4446	0.9639	54.9555	3442	0.9559	48.8006	2023	0.9587	32.7583	2438	0.9566	41.3798	GO:0005739//mitochondrion;GO:0009507//chloroplast	GO:0051287//NAD binding;GO:0008270//zinc ion binding;GO:0016652//oxidoreductase activity, acting on NAD(P)H, NAD(P) as acceptor;GO:0050897//cobalt ion binding;GO:0004471//malate dehydrogenase (decarboxylating) activity;GO:0005524//ATP binding;GO:0042803//protein homodimerization activity;GO:0008948//oxaloacetate decarboxylase activity;GO:0016619//malate dehydrogenase (oxaloacetate-decarboxylating…	GO:0055114//oxidation-reduction process;GO:0006108//malate metabolic process	gi|225454087|ref|XP_002266697.1|/0/PREDICTED: NAD-dependent malic enzyme 59 kDa isoform, mitochondrial [Vitis vinifera]
Achn234221	2169	7274	0.9982	115.623	5737	0.9954	129.54	3804	0.9982	78.7427	7864	0.9986	129.202	5159	0.9926	97.2221	4058	0.9991	87.3419	6265	0.9982	141.339	-	GO:0005488//binding	-	gi|294440421|gb|ADE74631.1|/0/unknown [Vitis vinifera]
Achn286101	2001	7254	0.9995	124.985	10058	0.999	246.175	7121	0.9995	159.78	12765	0.999	227.332	9132	0.9995	186.542	8206	0.999	191.45	9528	0.999	232.999	GO:0005634//nucleus	GO:0003700//sequence-specific DNA binding transcription factor activity;GO:0043565//sequence-specific DNA binding	GO:0006355//regulation of transcription, DNA-dependent	gi|225439446|ref|XP_002266838.1|/0/PREDICTED: BEL1-like homeodomain protein 1 [Vitis vinifera]
Achn146781	1035	7247	0.999	241.405	2789	0.9971	131.974	3105	0.9981	134.695	2723	0.9971	93.7547	2878	0.9971	113.66	1664	0.999	75.0556	1967	0.9971	92.9957	-	GO:0016740//transferase activity	GO:0008299//isoprenoid biosynthetic process	gi|66735446|gb|AAY53905.1|/4.54589e-175/farnesyl pyrophosphate synthase [Panax notoginseng]
Achn380631	831	7231	0.9988	300.003	6491	0.9976	382.552	2304	0.9976	124.483	1515	0.994	64.9677	3305	0.9964	162.566	799	0.994	44.8865	1770	0.994	104.225	-	GO:0005488//binding	GO:0009908//flower development;GO:0006351//transcription, DNA-dependent;GO:0048262//determination of dorsal/ventral asymmetry	gi|224059326|ref|XP_002299827.1|/2.27381e-96/predicted protein [Populus trichocarpa]
Achn290811	4212	7214	0.9639	59.0495	4706	0.9596	54.7197	3737	0.9594	39.8349	10826	0.9608	91.5937	3548	0.9611	34.4314	4852	0.9637	53.7777	6573	0.962	76.3615	GO:0005829//cytosol;GO:0005886//plasma membrane	GO:0008135//translation factor activity, nucleic acid binding;GO:0000166//nucleotide binding	GO:0071704;GO:0044238//primary metabolic process;GO:0044237//cellular metabolic process	gi|359493041|ref|XP_002267014.2|/0/PREDICTED: uncharacterized protein LOC100242745 [Vitis vinifera]
Achn017391	2403	7211	0.9779	103.459	2533	0.9917	51.6252	1912	0.9942	35.7243	3152	0.9954	46.7432	2305	0.9942	39.2081	1276	0.9967	24.7895	1601	0.9351	32.6014	GO:0005634//nucleus	GO:0005515//protein binding;GO:0043565//sequence-specific DNA binding;GO:0003700//sequence-specific DNA binding transcription factor activity	GO:0042744//hydrogen peroxide catabolic process;GO:0010227//floral organ abscission;GO:0009911//positive regulation of flower development;GO:0045892//negative regulation of transcription, DNA-dependent;GO:0008285//negative regulation of cell proliferation;GO:0010150//leaf senescence;GO:0009737//response to abscisic acid stimulus;GO:0010047//fruit dehiscence;GO:0048481//ovule development	gi|225456475|ref|XP_002284543.1|/0/PREDICTED: auxin response factor 2 [Vitis vinifera]
Achn172341	2832	7203	0.9859	87.6897	2333	0.9831	40.3461	1849	0.9838	29.3139	3684	0.9841	46.3567	2590	0.982	37.3822	2821	0.9852	46.5029	2371	0.9841	40.9673	GO:0005774//vacuolar membrane;GO:0030176//integral to endoplasmic reticulum membrane;GO:0005886//plasma membrane;GO:0005634//nucleus	GO:0046872//metal ion binding;GO:0005388//calcium-transporting ATPase activity;GO:0005524//ATP binding	GO:0010042//response to manganese ion;GO:0030026//cellular manganese ion homeostasis;GO:0006816//calcium ion transport;GO:0006754//ATP biosynthetic process;GO:0046686//response to cadmium ion;GO:0006828//manganese ion transport	gi|224106565|ref|XP_002314209.1|/0/endoplasmic reticulum [ER]-type calcium ATPase [Populus trichocarpa]
Achn184451	1083	7200	0.9991	229.21	1334	0.9982	60.3264	3387	0.9982	140.416	858	0.9945	28.2322	380	0.9917	14.3421	74	0.8606	3.18987	23	0.5374	1.0392	-	-	-	gi|224075078|ref|XP_002304549.1|/2.13205e-122/predicted protein [Populus trichocarpa]
Achn205061	1146	7198	0.8839	216.549	7888	0.9084	337.103	9380	0.9127	367.492	6909	0.8927	214.841	7320	0.8848	261.087	3594	0.8874	146.408	5211	0.8857	222.503	GO:0005737//cytoplasm;GO:0005634//nucleus	-	GO:0042787//protein ubiquitination involved in ubiquitin-dependent protein catabolic process;GO:0009751//response to salicylic acid stimulus;GO:0007568//aging	gi|460405695|ref|XP_004248311.1|/0/PREDICTED: polyubiquitin-like isoform 1 [Solanum lycopersicum]
Achn387201	1419	7196	0.9993	174.839	18987	0.9993	655.321	19227	0.9993	608.357	16887	0.9993	424.088	21826	0.9993	628.71	15266	0.9993	502.242	15062	0.9993	519.397	GO:0005886//plasma membrane;GO:0005829//cytosol	GO:0030170//pyridoxal phosphate binding;GO:0004398//histidine decarboxylase activity	GO:0009793//embryo development ending in seed dormancy;GO:0006580//ethanolamine metabolic process;GO:0006520//cellular amino acid metabolic process	gi|225463912|ref|XP_002266398.1|/0/PREDICTED: histidine decarboxylase-like [Vitis vinifera]
Achn178031	1212	7195	0.9926	204.671	3890	0.9917	157.191	3414	0.9983	126.471	3828	0.9901	112.553	1696	0.9876	57.1982	158	0.9876	6.0859	349	0.9785	14.0904	GO:0009941//chloroplast envelope;GO:0009535//chloroplast thylakoid membrane;GO:0009570//chloroplast stroma;GO:0010319//stromule;GO:0048046//apoplast	GO:0005524//ATP binding;GO:0008974//phosphoribulokinase activity	GO:0042742//defense response to bacterium;GO:0009409//response to cold;GO:0005975//carbohydrate metabolic process;GO:0016310//phosphorylation	gi|224138316|ref|XP_002326572.1|/0/predicted protein [Populus trichocarpa]
Achn209171	2631	7184	0.9951	94.14	1297	0.9935	24.1434	1285	0.9901	21.9286	1459	0.9924	19.7615	954	0.9943	14.8213	113	0.835	2.00506	396	0.989	7.36501	-	-	GO:0016043//cellular component organization	gi|225434156|ref|XP_002275001.1|/0/PREDICTED: formin-like protein 1-like [Vitis vinifera]
Achn286981	2121	7173	0.9642	116.597	3902	0.9646	90.1004	4297	0.9642	90.9608	6020	0.9651	101.144	4263	0.9642	82.1549	3724	0.9623	81.967	4215	0.9637	97.2425	GO:0009941//chloroplast envelope	-	GO:0005982//starch metabolic process;GO:0010075//regulation of meristem growth;GO:0009664//plant-type cell wall organization;GO:0000272//polysaccharide catabolic process	gi|462400694|gb|EMJ06251.1|/8.85779e-167/hypothetical protein PRUPE_ppa004296mg [Prunus persica]
Achn386361	855	7164	0.9988	288.88	2758	0.9965	157.982	5103	0.9988	267.972	5134	0.9965	213.981	5098	0.9977	243.721	3055	0.9953	166.807	3008	0.9977	172.151	-	-	GO:1901701;GO:0010200//response to chitin;GO:0044237//cellular metabolic process;GO:0071310//cellular response to organic substance;GO:0044710;GO:0009814//defense response, incompatible interaction;GO:0031347//regulation of defense response;GO:0035556//intracellular signal transduction	gi|255551823|ref|XP_002516957.1|/1.90405e-77/ring finger protein, putative [Ricinus communis]
Achn032901	699	7158	0.9986	353.056	5270	0.9857	369.244	5238	0.9871	336.448	5659	0.9857	288.502	5720	0.9857	334.486	4128	0.9986	275.697	4163	0.9971	291.426	GO:0005730//nucleolus;GO:0005886//plasma membrane;GO:0022625//cytosolic large ribosomal subunit;GO:0009507//chloroplast;GO:0005783//endoplasmic reticulum	GO:0003735//structural constituent of ribosome	GO:0006412//translation	gi|255544260|ref|XP_002513192.1|/2.56002e-113/60S ribosomal protein L6, putative [Ricinus communis]
Achn354501	1701	7149	0.7507	144.9	11384	0.7772	327.771	11001	0.7601	290.374	9826	0.7531	205.854	14833	0.7613	356.438	9544	0.7531	261.937	8238	0.7443	236.983	GO:0000015//phosphopyruvate hydratase complex;GO:0005740//mitochondrial envelope;GO:0009507//chloroplast;GO:0005634//nucleus;GO:0005886//plasma membrane;GO:0048046//apoplast	GO:0005507//copper ion binding;GO:0000287//magnesium ion binding;GO:0004634//phosphopyruvate hydratase activity	GO:0009651//response to salt stress;GO:0009416//response to light stimulus;GO:0009409//response to cold;GO:0009737//response to abscisic acid stimulus;GO:0006096//glycolysis;GO:0046686//response to cadmium ion	gi|462414468|gb|EMJ19205.1|/0/hypothetical protein PRUPE_ppa005739mg [Prunus persica]
Achn016541	711	7142	0.9972	346.321	4977	0.9958	342.829	7445	0.9958	470.137	5539	0.9944	277.618	2215	0.9887	127.339	1364	0.9859	89.5602	662	0.9873	45.5604	GO:0005730//nucleolus	-	GO:0009719;GO:0007165//signal transduction;GO:0010033//response to organic substance	gi|462406746|gb|EMJ12210.1|/1.13747e-39/hypothetical protein PRUPE_ppa020532mg [Prunus persica]
Achn132631	678	7140	0.9985	363.076	74325	0.9985	5368.9	106658	0.9985	7063.06	39016	0.9985	2050.69	98779	0.9985	5955.16	28569	0.9985	1967.14	13490	0.9985	973.602	-	-	-	gi|441482370|gb|AGC39176.1|/2.18494e-138/thaumatin-like protein [Actinidia chinensis]
Achn188151	432	7118	0.9907	568.071	5057	0.9907	573.31	7940	0.9907	825.213	9657	0.9907	796.608	6534	0.9931	618.236	9837	0.9861	1063.04	9480	0.9931	1073.8	-	GO:0046872//metal ion binding	GO:0030001//metal ion transport	gi|255590302|ref|XP_002535232.1|/6.98834e-52/metal ion binding protein, putative [Ricinus communis]
Achn022071	4443	7115	0.9622	55.2112	2196	0.9615	24.2067	1739	0.9566	17.5733	5768	0.9615	46.2631	2067	0.9606	19.0162	4090	0.9617	42.9751	4056	0.9622	44.6705	-	-	-	gi|359477506|ref|XP_002277982.2|/0/PREDICTED: protein TIME FOR COFFEE-like [Vitis vinifera]
Achn034891	966	7109	0.9586	253.723	3011	0.9565	152.656	2757	0.9534	128.141	2558	0.9576	94.3647	2519	0.9576	106.588	1678	0.9555	81.0933	1839	0.9493	93.1544	GO:0005730//nucleolus;GO:0009507//chloroplast;GO:0005773//vacuole;GO:0022625//cytosolic large ribosomal subunit;GO:0005886//plasma membrane	GO:0003735//structural constituent of ribosome;GO:0008097//5S rRNA binding	GO:0006412//translation;GO:0009955//adaxial/abaxial pattern specification;GO:0009965//leaf morphogenesis;GO:0010015//root morphogenesis;GO:0008283//cell proliferation	gi|296084316|emb|CBI24704.3|/2.93758e-149/unnamed protein product [Vitis vinifera]
Achn358621	543	7107	0.6722	451.248	8056	0.6593	726.607	8155	0.6611	674.301	11966	0.6611	785.299	10631	0.6611	800.264	11986	0.6611	1030.49	6823	0.6611	614.858	GO:0016023//cytoplasmic membrane-bounded vesicle	GO:0046872//metal ion binding	GO:0030001//metal ion transport	gi|449461247|ref|XP_004148353.1|/7.77672e-46/PREDICTED: uncharacterized protein LOC101208339 [Cucumis sativus]
Achn214711	1386	7105	0.9993	176.738	5374	0.9993	189.895	6245	0.9993	202.301	7372	0.9993	189.543	7192	0.9993	212.102	7662	0.9993	258.077	6153	0.9986	217.231	GO:0005774//vacuolar membrane;GO:0009507//chloroplast;GO:0005777//peroxisome;GO:0005730//nucleolus;GO:0005829//cytosol;GO:0005886//plasma membrane;GO:0005739//mitochondrion	GO:0003988//acetyl-CoA C-acyltransferase activity	GO:0051788//response to misfolded protein;GO:0009611//response to wounding;GO:0006635//fatty acid beta-oxidation;GO:0043161//proteasomal ubiquitin-dependent protein catabolic process;GO:0009407//toxin catabolic process;GO:0080129//proteasome core complex assembly;GO:0009695//jasmonic acid biosynthetic process;GO:0010111//glyoxysome organization;GO:0009789//positive regulation of abscisic acid med…	gi|147866537|emb|CAN81585.1|/0/hypothetical protein VITISV_023191 [Vitis vinifera]
Achn328501	1230	7080	0.9976	198.453	4131	0.9984	164.486	6438	0.9976	235.004	6157	0.9984	178.382	6682	0.9976	222.055	917	0.9951	34.8044	1002	0.9951	39.8622	GO:0009706//chloroplast inner membrane;GO:0009535//chloroplast thylakoid membrane	GO:0046914//transition metal ion binding;GO:0003677//DNA binding;GO:0048529//magnesium-protoporphyrin IX monomethyl ester (oxidative) cyclase activity	GO:0006636//unsaturated fatty acid biosynthetic process;GO:0010207//photosystem II assembly;GO:0019288//isopentenyl diphosphate biosynthetic process, mevalonate-independent pathway;GO:0015995//chlorophyll biosynthetic process;GO:0019216//regulation of lipid metabolic process;GO:0009416//response to light stimulus;GO:0019344//cysteine biosynthetic process;GO:0055114//oxidation-reduction process;GO…	gi|255565372|ref|XP_002523677.1|/0/Magnesium-protoporphyrin IX monomethyl ester [oxidative] cyclase, chloroplast precursor, putative [Ricinus communis]
Achn289651	4758	7072	0.9983	51.2444	3139	0.9557	32.3107	3183	0.9557	30.036	10052	0.9567	75.286	4118	0.9557	35.377	5309	0.9563	52.0905	5750	0.9752	59.1347	GO:0005829//cytosol;GO:0009506//plasmodesma;GO:0005634//nucleus	GO:0003723//RNA binding;GO:0016788//hydrolase activity, acting on ester bonds	GO:0006357//regulation of transcription from RNA polymerase II promoter;GO:0006333//chromatin assembly or disassembly;GO:0032784//regulation of DNA-dependent transcription, elongation;GO:0009630//gravitropism;GO:0006352//DNA-dependent transcription, initiation	gi|359481576|ref|XP_002278416.2|/0/PREDICTED: transcription elongation factor SPT6-like [Vitis vinifera]
Achn154301	1446	7072	0.9329	168.617	207	0.8098	7.01103	454	0.8077	14.0967	1162	0.7282	28.6368	1075	0.9101	30.3878	175	0.8091	5.64989	122	0.5539	4.12848	GO:0016021//integral to membrane;GO:0009705//plant-type vacuole membrane	GO:0015369//calcium:hydrogen antiporter activity;GO:0005515//protein binding	GO:0055085//transmembrane transport;GO:0006814//sodium ion transport;GO:0030026//cellular manganese ion homeostasis;GO:0006882//cellular zinc ion homeostasis;GO:0055062//phosphate ion homeostasis;GO:0006874//cellular calcium ion homeostasis;GO:0006793//phosphorus metabolic process;GO:0006816//calcium ion transport;GO:0010351//lithium ion transport;GO:0009624//response to nematode;GO:0051592//resp…	gi|147802763|emb|CAN66303.1|/1.11467e-151/hypothetical protein VITISV_044203 [Vitis vinifera]
Achn091771	1833	7061	0.8816	132.81	3867	0.8041	103.322	3448	0.7518	84.4567	6138	0.7998	119.33	5310	0.7518	118.411	4898	0.7343	124.746	4805	0.731	128.271	GO:0005829//cytosol;GO:0009507//chloroplast;GO:0005782//peroxisomal matrix;GO:0005886//plasma membrane;GO:0048046//apoplast	GO:0016656//monodehydroascorbate reductase (NADH) activity;GO:0050660//flavin adenine dinucleotide binding	GO:0009753//response to jasmonic acid stimulus;GO:0055114//oxidation-reduction process;GO:0009414//response to water deprivation;GO:0009651//response to salt stress;GO:0009610//response to symbiotic fungus;GO:0043903//regulation of symbiosis, encompassing mutualism through parasitism;GO:0010043//response to zinc ion;GO:0046686//response to cadmium ion	gi|198400317|gb|ACH87167.1|/0/monodehydroascorbate reductase [Camellia sinensis]
Achn297611	2118	7045	0.9986	114.679	3921	0.9858	90.6673	2639	0.992	55.9426	4255	0.9854	71.5912	2913	0.9939	56.2177	1914	0.9943	42.1877	2429	0.992	56.1178	-	GO:0004802//transketolase activity	GO:0008152//metabolic process	gi|469474163|gb|AGH33875.1|/0/transketolase [Camellia sinensis]
Achn014541	1110	7037	0.9973	218.571	3345	0.9991	147.589	3044	0.9964	123.126	3704	0.9982	118.914	3855	0.9991	141.958	2237	0.9982	94.0834	2712	0.9955	119.554	GO:0009513//etioplast;GO:0009507//chloroplast;GO:0016020//membrane;GO:0005783//endoplasmic reticulum;GO:0005739//mitochondrion	GO:0004311//farnesyltranstransferase activity;GO:0032440//2-alkenal reductase [NAD(P)] activity	GO:0051501//diterpene phytoalexin metabolic process;GO:0008299//isoprenoid biosynthetic process;GO:0055114//oxidation-reduction process	gi|157965847|gb|ABW06960.1|/4.58384e-144/geranylgeranyl diphosphate synthase [Corylus avellana]
Achn358731	3993	7037	0.9063	60.7599	4105	0.7934	50.3493	5651	0.8139	63.5412	5184	0.8603	46.2649	4396	0.8405	45.0005	2860	0.8292	33.4377	3137	0.7633	38.4427	GO:0005768//endosome;GO:0005794//Golgi apparatus;GO:0005886//plasma membrane;GO:0005774//vacuolar membrane;GO:0009507//chloroplast;GO:0005802//trans-Golgi network	-	GO:0016132//brassinosteroid biosynthetic process;GO:0006084//acetyl-CoA metabolic process;GO:0016126//sterol biosynthetic process	gi|225455290|ref|XP_002274807.1|/0/PREDICTED: major facilitator superfamily domain-containing protein 5 [Vitis vinifera]
Achn312431	1566	7024	0.9566	154.64	8687	0.9636	271.68	12600	0.9674	361.25	12058	0.9604	274.391	14049	0.9598	366.701	12000	0.9604	357.733	15671	0.9579	489.67	-	GO:0046872//metal ion binding;GO:0051287//NAD binding;GO:0016619//malate dehydrogenase (oxaloacetate-decarboxylating) activity	GO:0051260//protein homooligomerization;GO:0006108//malate metabolic process;GO:0055114//oxidation-reduction process	gi|255546341|ref|XP_002514230.1|/0/malic enzyme, putative [Ricinus communis]
Achn347191	738	7021	0.9973	327.998	3569	0.9905	236.848	5127	0.9973	311.915	3467	0.9973	167.411	2074	0.9905	114.871	1792	0.9892	113.358	1129	0.9783	74.8577	GO:0005634//nucleus	GO:0004540//ribonuclease activity;GO:0008408//3'-5' exonuclease activity	GO:0009611//response to wounding;GO:0009693//ethylene biosynthetic process;GO:0002679//respiratory burst involved in defense response;GO:0009612//response to mechanical stimulus;GO:0009873//ethylene mediated signaling pathway;GO:0010200//response to chitin;GO:0042742//defense response to bacterium;GO:0000165//MAPK cascade;GO:0009814//defense response, incompatible interaction;GO:0010228//vegetati…	gi|462401326|gb|EMJ06883.1|/1.37344e-107/hypothetical protein PRUPE_ppa009650mg [Prunus persica]
Achn282451	1044	7021	0.9176	231.861	3494	0.9167	163.909	6625	0.9215	284.915	3184	0.9186	108.682	2207	0.9176	86.4093	1118	0.9186	49.9933	518	0.9148	24.2789	GO:0005634//nucleus	GO:0005516//calmodulin binding;GO:0003677//DNA binding;GO:0003700//sequence-specific DNA binding transcription factor activity	GO:0042742//defense response to bacterium;GO:0006355//regulation of transcription, DNA-dependent;GO:0010200//response to chitin;GO:0006865//amino acid transport	gi|183979106|emb|CAP08302.1|/3.54699e-127/DNA-binding protein [Vitis thunbergii]
Achn114551	2184	7020	0.8155	110.819	6150	0.8095	137.912	8138	0.8178	167.299	24725	0.8164	403.431	6609	0.8141	123.692	7514	0.815	160.616	8999	0.8114	201.623	GO:0005634//nucleus	GO:0008270//zinc ion binding;GO:0003676//nucleic acid binding;GO:0008026//ATP-dependent helicase activity;GO:0005524//ATP binding	GO:0009560//embryo sac egg cell differentiation;GO:0000741//karyogamy	gi|359482396|ref|XP_002271334.2|/0/PREDICTED: DEAD-box ATP-dependent RNA helicase 35 isoform 1 [Vitis vinifera]
Achn205311	1515	7016	0.9987	159.663	2919	0.9954	94.3629	2565	0.996	76.0158	4639	0.9993	109.118	2728	0.998	73.6022	1464	0.996	45.1127	3245	0.9934	104.81	-	-	GO:0050789//regulation of biological process;GO:0044699;GO:0051607//defense response to virus	gi|462409676|gb|EMJ15010.1|/4.26221e-117/hypothetical protein PRUPE_ppa003956mg [Prunus persica]
Achn299241	2076	7015	0.999	116.501	3817	0.999	90.0482	7520	0.9961	162.637	12623	0.9995	216.681	4472	0.9908	88.0508	1420	0.9942	31.9324	1299	0.9894	30.6183	GO:0009506//plasmodesma;GO:0005794//Golgi apparatus	GO:0016760//cellulose synthase (UDP-forming) activity	-	gi|224067154|ref|XP_002302382.1|/0/predicted protein [Populus trichocarpa]
Achn220691	1248	7004	0.8237	193.491	10044	0.8213	394.16	10458	0.8237	376.239	14891	0.8229	425.202	15142	0.8261	495.938	18583	0.8253	695.138	16300	0.8221	639.105	GO:0005634//nucleus;GO:0005737//cytoplasm	GO:0030246//carbohydrate binding	-	gi|118487292|gb|ABK95474.1|/5.31046e-91/unknown [Populus trichocarpa]
Achn251181	1176	6992	0.9991	204.985	5795	0.9974	241.338	5171	0.994	197.422	5427	0.9983	164.452	6830	0.9983	237.395	1900	0.9906	75.4252	2293	0.96	95.4104	GO:0005737//cytoplasm	GO:0004478//methionine adenosyltransferase activity;GO:0046872//metal ion binding;GO:0005524//ATP binding	GO:0009651//response to salt stress;GO:0006556//S-adenosylmethionine biosynthetic process;GO:0006730//one-carbon metabolic process	gi|223635289|sp|A7Q0V4.1|METK5_VITVI/0/RecName: Full=S-adenosylmethionine synthase 5; Short=AdoMet synthase 5; AltName: Full=Methionine adenosyltransferase 5; Short=MAT 5
Achn227311	7494	6992	0.9612	32.1674	1590	0.8792	10.3911	1433	0.8508	8.58543	4375	0.9529	20.8042	1634	0.8544	8.91245	2977	0.9307	18.5454	2910	0.8866	19.0011	-	-	-	gi|147852611|emb|CAN81687.1|/0/hypothetical protein VITISV_030961 [Vitis vinifera]
Achn005871	1395	6990	0.9993	172.755	1660	0.9978	58.2792	2309	0.9978	74.3155	5510	0.9986	140.755	2506	0.9986	73.4287	1342	0.9986	44.9106	1340	0.9978	47.0034	GO:0009505//plant-type cell wall	GO:0046872//metal ion binding;GO:0003993//acid phosphatase activity	-	gi|225427698|ref|XP_002263937.1|/0/PREDICTED: purple acid phosphatase 2 isoform 1 [Vitis vinifera]
Achn037361	2499	6985	0.9884	96.3671	8317	0.9796	162.997	9651	0.9844	173.395	20041	0.984	285.785	13921	0.9968	227.7	17327	0.9872	323.688	17133	0.994	335.48	GO:0005618//cell wall;GO:0005730//nucleolus;GO:0005819//spindle;GO:0005635//nuclear envelope;GO:0022626//cytosolic ribosome;GO:0009524//phragmoplast;GO:0005886//plasma membrane	GO:0042802//identical protein binding;GO:0005524//ATP binding;GO:0008568//microtubule-severing ATPase activity	GO:0007049//cell cycle;GO:0051301//cell division;GO:0009860//pollen tube growth;GO:0009846//pollen germination;GO:0046686//response to cadmium ion	gi|225440045|ref|XP_002282146.1|/0/PREDICTED: cell division cycle protein 48 homolog [Vitis vinifera]
Achn260131	1971	6979	0.9949	122.077	8484	0.9944	210.811	11813	0.9949	269.093	17559	0.9949	317.467	7221	0.9949	149.751	4876	0.9949	115.491	5401	0.9944	134.087	GO:0005576//extracellular region;GO:0005886//plasma membrane	GO:0004672//protein kinase activity;GO:0008061//chitin binding	GO:0071323//cellular response to chitin;GO:0044260;GO:0016310//phosphorylation	gi|359491890|ref|XP_002277331.2|/0/PREDICTED: wall-associated receptor kinase-like 2-like [Vitis vinifera]
Achn298871	426	6979	0.8498	564.823	957	0.8498	110.023	905	0.8169	95.3824	1131	0.8498	94.6104	1413	0.8498	135.579	496	0.8498	54.3553	622	0.8427	71.4463	-	GO:0005488//binding	-	gi|225458786|ref|XP_002285164.1|/3.3929e-38/PREDICTED: cytochrome b5 [Vitis vinifera]
Achn119231	1119	6967	0.9946	214.657	3804	0.9937	166.491	2793	0.9929	112.065	4931	0.9964	157.033	4278	0.9794	156.268	3374	0.9964	140.762	3473	0.9973	151.871	GO:0009506//plasmodesma;GO:0005618//cell wall	-	-	gi|462420168|gb|EMJ24431.1|/8.53524e-114/hypothetical protein PRUPE_ppa003791mg [Prunus persica]
Achn189731	5010	6965	0.9537	47.9305	3019	0.888	29.5125	2148	0.7371	19.2498	3072	0.9291	21.8509	2113	0.7703	17.2393	795	0.5954	7.40797	1446	0.5561	14.1231	GO:0009504//cell plate;GO:0005769//early endosome;GO:0005794//Golgi apparatus;GO:0005886//plasma membrane	GO:0008810//cellulase activity	GO:0009735//response to cytokinin stimulus;GO:0048367//shoot system development;GO:0005975//carbohydrate metabolic process;GO:0042538//hyperosmotic salinity response;GO:0043622//cortical microtubule organization;GO:0009826//unidimensional cell growth;GO:0009624//response to nematode	gi|225469870|ref|XP_002269783.1|/0/PREDICTED: endoglucanase 25 [Vitis vinifera]
Achn194301	912	6962	0.9978	263.189	3183	0.9934	170.931	3778	0.9901	185.993	3268	0.989	127.695	3318	0.9956	148.71	1290	0.9923	66.0336	1721	0.9704	92.339	GO:0005829//cytosol;GO:0009506//plasmodesma;GO:0009570//chloroplast stroma;GO:0005773//vacuole;GO:0005634//nucleus;GO:0005886//plasma membrane;GO:0048046//apoplast	GO:0030060//L-malate dehydrogenase activity;GO:0016746//transferase activity, transferring acyl groups;GO:0000166//nucleotide binding	GO:0009651//response to salt stress;GO:0006108//malate metabolic process;GO:0006099//tricarboxylic acid cycle;GO:0044262//cellular carbohydrate metabolic process;GO:0010043//response to zinc ion;GO:0046686//response to cadmium ion	gi|301015433|gb|ADK47516.1|/2.35005e-161/cytosolic malate dehydrogenase [Camellia sinensis]
Achn340611	1725	6955	0.9971	139.007	1019	0.993	28.9311	586	0.9809	15.2524	570	0.9884	11.7753	590	0.9901	13.9805	243	0.9774	6.57639	363	0.9797	10.2971	GO:0005829//cytosol;GO:0005634//nucleus	GO:0004564//beta-fructofuranosidase activity;GO:0033926	GO:0008152//metabolic process	gi|224080572|ref|XP_002306166.1|/0/predicted protein [Populus trichocarpa]
Achn212101	1428	6948	0.9482	167.749	5664	0.9573	194.256	6542	0.9552	205.689	5784	0.9552	144.34	6652	0.9538	190.407	4356	0.9531	142.406	4681	0.9552	160.402	GO:0005618//cell wall;GO:0005739//mitochondrion;GO:0009570//chloroplast stroma;GO:0005773//vacuole;GO:0005886//plasma membrane;GO:0048046//apoplast	GO:0005507//copper ion binding;GO:0004807//triose-phosphate isomerase activity	GO:0009651//response to salt stress;GO:0044262//cellular carbohydrate metabolic process;GO:0006096//glycolysis;GO:0010043//response to zinc ion;GO:0046686//response to cadmium ion	gi|262410515|gb|ACY66804.1|/4.06108e-122/triosphosphate isomerase-like protein type II [Dimocarpus longan]
Achn297221	654	6938	0.9939	365.751	-	-	-	4	0.2752	0.274607	2	0.1758	0.108978	2	0.2752	0.125	1	0.1376	0.0713826	2	0.2752	0.149641	-	GO:0005488//binding	-	gi|315177951|gb|ADT82939.1|/1.16582e-77/non-opening 1 [Nicotiana attenuata]
Achn067501	1200	6929	0.9975	199.076	421	0.9975	17.1823	357	0.93	13.3572	217	0.9392	6.44413	268	0.9833	9.12877	31	0.84	1.20601	69	0.7942	2.81363	GO:0031977//thylakoid lumen;GO:0009941//chloroplast envelope;GO:0010287//plastoglobule;GO:0022626//cytosolic ribosome;GO:0016020//membrane;GO:0048046//apoplast	GO:0004332//fructose-bisphosphate aldolase activity	GO:0009737//response to abscisic acid stimulus;GO:0006096//glycolysis;GO:0046686//response to cadmium ion	gi|432139325|gb|AGB05600.1|/0/fructose-bisphosphate aldolase 3 [Camellia oleifera]
Achn167691	765	6918	0.9987	311.78	2251	0.9935	144.11	3934	0.9895	230.889	5079	0.9948	236.593	2399	0.9895	128.182	2889	0.9948	176.302	2232	0.9935	142.768	GO:0005739//mitochondrion;GO:0009941//chloroplast envelope;GO:0009535//chloroplast thylakoid membrane;GO:0009570//chloroplast stroma;GO:0048046//apoplast	GO:0005507//copper ion binding;GO:0005524//ATP binding	GO:0006457//protein folding;GO:0009409//response to cold;GO:0046686//response to cadmium ion	gi|50660327|gb|AAT80888.1|/2.16988e-111/chloroplast chaperonin 21 [Vitis vinifera]
Achn203561	1710	6899	0.9988	139.097	3297	0.9865	94.4284	6571	0.9889	172.53	11089	0.9947	231.091	4919	0.9988	117.582	5277	0.9994	144.066	3687	0.9942	105.506	GO:0005634//nucleus;GO:0009536//plastid;GO:0005886//plasma membrane	GO:0005515//protein binding	GO:0034613//cellular protein localization;GO:0009651//response to salt stress	gi|460388212|ref|XP_004239763.1|/0/PREDICTED: ankyrin repeat-containing protein At3g12360-like [Solanum lycopersicum]
Achn159061	528	6892	0.9962	450.028	5238	0.9943	485.86	5459	0.9962	464.204	6961	0.9981	469.812	4497	0.9962	348.135	1145	0.9867	101.238	2141	0.9924	198.418	-	-	-	gi|410519446|gb|AFV73403.1|/5.61735e-38/R2R3-MYB transcription factor [Jatropha curcas]
Achn373321	1824	6871	0.9984	129.874	4696	0.9978	126.091	4898	0.9984	120.566	6320	0.9984	123.475	3464	0.9973	77.6268	457	0.9852	11.6966	564	0.9797	15.1305	GO:0009505//plant-type cell wall;GO:0048046//apoplast	GO:0042802//identical protein binding;GO:0004252//serine-type endopeptidase activity	GO:0048359//mucilage metabolic process involved seed coat development;GO:0080001//mucilage extrusion from seed coat;GO:0006508//proteolysis;GO:0043086//negative regulation of catalytic activity	gi|296087351|emb|CBI33725.3|/0/unnamed protein product [Vitis vinifera]
Achn274411	6012	6866	0.9448	39.3744	3029	0.9261	24.6752	2420	0.9506	18.0728	8482	0.9431	50.2765	3363	0.9268	22.8648	4490	0.9458	34.8656	5139	0.9286	41.8272	-	GO:0003676//nucleic acid binding	-	gi|359489318|ref|XP_002269466.2|/0/PREDICTED: eukaryotic translation initiation factor 4G-like [Vitis vinifera]
Achn079461	4449	6848	0.9753	53.0677	2487	0.9971	27.3775	2231	0.9573	22.5147	5922	0.9816	47.4342	2180	0.9782	20.0287	2980	0.9933	31.2697	2759	0.9568	30.3451	-	-	-	gi|359494366|ref|XP_002265221.2|/0/PREDICTED: uncharacterized protein LOC100263414 [Vitis vinifera]
Achn014641	3681	6844	0.9799	64.1022	3167	0.9671	42.1369	3367	0.9326	41.0683	3470	0.9709	33.5931	3012	0.8976	33.4463	2624	0.9484	33.2788	1677	0.8574	22.2929	GO:0005737//cytoplasm	GO:0046872//metal ion binding	GO:0016558//protein import into peroxisome matrix;GO:0009755//hormone-mediated signaling pathway;GO:0006635//fatty acid beta-oxidation	gi|225428572|ref|XP_002284665.1|/0/PREDICTED: probable E3 ubiquitin-protein ligase ARI1 isoform 1 [Vitis vinifera]
Achn021811	732	6843	0.9986	322.303	75	0.9508	5.01799	28	0.806	1.71742	-	-	-	19	0.7596	1.06097	-	-	-	4	0.123	0.267392	GO:0009941//chloroplast envelope;GO:0048046//apoplast;GO:0010319//stromule;GO:0009570//chloroplast stroma;GO:0009535//chloroplast thylakoid membrane	GO:0008270//zinc ion binding;GO:0004089//carbonate dehydratase activity	GO:0031348//negative regulation of defense response;GO:0019684//photosynthesis, light reaction;GO:0006098//pentose-phosphate shunt;GO:0009595//detection of biotic stimulus;GO:0010119//regulation of stomatal movement;GO:0009867//jasmonic acid mediated signaling pathway;GO:0009697//salicylic acid biosynthetic process;GO:0009862//systemic acquired resistance, salicylic acid mediated signaling pathwa…	gi|373938261|dbj|BAL46502.1|/1.36723e-67/carbonic anhydrase [Diospyros kaki]
Achn217001	1872	6841	0.9995	125.992	8312	0.9995	217.46	7814	0.9995	187.412	14006	0.9995	266.621	8838	0.9989	192.978	8821	0.9995	219.979	9147	0.9989	239.096	GO:0000325//plant-type vacuole;GO:0005774//vacuolar membrane;GO:0009941//chloroplast envelope;GO:0033180//proton-transporting V-type ATPase, V1 domain;GO:0005618//cell wall;GO:0005886//plasma membrane	GO:0046961//proton-transporting ATPase activity, rotational mechanism;GO:0005524//ATP binding	GO:0046034//ATP metabolic process;GO:0009651//response to salt stress;GO:0015991//ATP hydrolysis coupled proton transport;GO:0007030//Golgi organization;GO:0009555//pollen development	gi|137460|sp|P09469.1|VATA_DAUCA/0/RecName: Full=V-type proton ATPase catalytic subunit A; Short=V-ATPase subunit A; AltName: Full=V-ATPase 69 kDa subunit; AltName: Full=Vacuolar proton pump subunit alpha
Achn181621	1191	6824	0.9933	197.54	26784	0.9983	1101.4	23215	0.9983	875.158	25495	0.9983	762.833	28246	0.9983	969.402	20971	0.9992	822.011	22256	0.9983	914.396	GO:0005829//cytosol;GO:0005730//nucleolus;GO:0009505//plant-type cell wall;GO:0005886//plasma membrane	GO:0003743//translation initiation factor activity;GO:0008026//ATP-dependent helicase activity;GO:0005524//ATP binding	GO:0006413//translational initiation;GO:0046686//response to cadmium ion	gi|225429488|ref|XP_002278119.1|/0/PREDICTED: eukaryotic initiation factor 4A-11 [Vitis vinifera]
Achn203031	603	6822	0.9022	390.052	3209	0.7529	260.635	3412	0.7529	254.051	2433	0.7512	143.784	2797	0.7529	189.598	1357	0.7529	105.059	1620	0.7529	131.461	GO:0005840//ribosome	GO:0003735//structural constituent of ribosome;GO:0000166//nucleotide binding	GO:0006412//translation	gi|462415007|gb|EMJ19744.1|/3.85132e-74/hypothetical protein PRUPE_ppa012791mg [Prunus persica]
Achn353581	2658	6819	0.9601	88.4493	2574	0.9522	47.4279	2993	0.9586	50.557	4547	0.9628	60.9615	2587	0.9575	39.7833	2819	0.9597	49.512	2528	0.9624	46.5394	GO:0005618//cell wall;GO:0005739//mitochondrion;GO:0009507//chloroplast;GO:0005886//plasma membrane	GO:0052632//citrate hydro-lyase (cis-aconitate-forming) activity;GO:0005507//copper ion binding;GO:0052633//isocitrate hydro-lyase (cis-aconitate-forming) activity;GO:0051539//4 iron, 4 sulfur cluster binding;GO:0005524//ATP binding	GO:0006979//response to oxidative stress;GO:0009651//response to salt stress;GO:0009737//response to abscisic acid stimulus;GO:0006102//isocitrate metabolic process;GO:0046686//response to cadmium ion;GO:0006101//citrate metabolic process	gi|302797587|ref|XP_002980554.1|/0/hypothetical protein SELMODRAFT_444572 [Selaginella moellendorffii]
Achn353961	2040	6811	0.9299	115.109	1668	0.9309	40.0448	950	0.9186	20.9085	2100	0.9324	36.6839	1365	0.9157	27.3503	91	0.8284	2.08248	565	0.9113	13.5524	-	GO:0004564//beta-fructofuranosidase activity	GO:0008152//metabolic process	gi|407731732|gb|AFU25742.1|/0/soluble acid invertase 2 [Rhododendron hybrid cultivar]
Achn156601	507	6802	0.9941	462.549	3272	0.9901	316.072	2468	0.9882	218.558	3632	0.9862	255.284	3424	0.9901	276.048	3474	0.9941	319.884	4332	0.9921	418.099	-	-	-	gi|147795605|emb|CAN72178.1|/6.84407e-80/hypothetical protein VITISV_012478 [Vitis vinifera]
Achn065981	2454	6792	0.9992	95.4227	2190	0.9984	43.7069	2001	0.9955	36.6102	3678	0.9992	53.4101	1913	0.9984	31.8639	2358	0.9992	44.8579	2785	0.9996	55.5328	GO:0005829//cytosol;GO:0009507//chloroplast	-	GO:0044763	gi|462422426|gb|EMJ26689.1|/0/hypothetical protein PRUPE_ppa001087mg [Prunus persica]
Achn126171	10914	6782	0.9979	21.4241	2102	0.9865	9.43254	2155	0.9305	8.86529	9028	0.9965	29.4777	2784	0.9781	10.4266	4593	0.9964	19.6464	4923	0.9946	22.0722	GO:0005622//intracellular	GO:0004842//ubiquitin-protein ligase activity	GO:0016567//protein ubiquitination	gi|359492508|ref|XP_002283711.2|/0/PREDICTED: E3 ubiquitin-protein ligase UPL2-like [Vitis vinifera]
Achn267721	2298	6781	0.9939	101.735	2193	0.9922	46.7378	1769	0.9574	34.5627	2467	0.9517	38.2565	2023	0.9913	35.9836	897	0.993	18.2227	1628	0.9513	34.666	GO:0005634//nucleus	-	-	gi|359494813|ref|XP_003634846.1|/0/PREDICTED: protein FRIGIDA-like [Vitis vinifera]
Achn189451	1149	6780	0.9983	203.441	9221	0.9983	393.041	16092	0.9948	628.81	14181	0.9991	439.818	9800	0.9965	348.63	5851	0.9965	237.728	5047	0.9991	214.938	-	-	-	gi|460401164|ref|XP_004246098.1|/1.13389e-76/PREDICTED: putative F-box protein At3g25750-like [Solanum lycopersicum]
Achn155421	660	6765	0.997	353.389	5624	0.997	417.332	5397	0.9955	367.145	4452	0.9955	240.379	5322	0.9985	329.602	3040	0.9985	215.03	2863	0.9955	212.264	GO:0005618//cell wall;GO:0005730//nucleolus;GO:0022627//cytosolic small ribosomal subunit;GO:0009507//chloroplast;GO:0005886//plasma membrane	GO:0003735//structural constituent of ribosome;GO:0016705//oxidoreductase activity, acting on paired donors, with incorporation or reduction of molecular oxygen;GO:0009055//electron carrier activity;GO:0020037//heme binding;GO:0005506//iron ion binding	GO:0000462//maturation of SSU-rRNA from tricistronic rRNA transcript (SSU-rRNA, 5.8S rRNA, LSU-rRNA);GO:0055114//oxidation-reduction process;GO:0006414//translational elongation	gi|255576278|ref|XP_002529032.1|/1.21687e-114/40S ribosomal protein S8, putative [Ricinus communis]
Achn225601	894	6765	0.9989	260.891	961	0.9966	52.6461	951	0.9966	47.7609	1358	0.9989	54.1313	358	0.972	16.3683	58	0.9698	3.02873	71	0.9027	3.88615	GO:0005634//nucleus	GO:0003677//DNA binding	GO:0009556//microsporogenesis;GO:0009554//megasporogenesis;GO:0048653//anther development	gi|255541144|ref|XP_002511636.1|/1.89318e-99/LIGULELESS1 protein, putative [Ricinus communis]
Achn221561	1446	6756	0.9986	161.083	3415	0.9952	115.665	4319	0.9979	134.105	7219	0.9986	177.908	3641	0.9965	102.923	4164	0.9986	134.435	4696	0.9979	158.913	GO:0009507//chloroplast;GO:0005739//mitochondrion	GO:0050897//cobalt ion binding;GO:0005515//protein binding	GO:0080156//mitochondrial mRNA modification;GO:0016554//cytidine to uridine editing	gi|460413015|ref|XP_004251891.1|/3.97375e-141/PREDICTED: uncharacterized protein At3g15000, mitochondrial-like [Solanum lycopersicum]
Achn065141	1902	6750	0.9501	122.355	1324	0.9464	34.0924	2167	0.9501	51.1538	2473	0.9511	46.334	1501	0.9495	32.2574	1672	0.9501	41.0389	1266	0.9501	32.5703	GO:0016020//membrane	GO:0000155//phosphorelay sensor kinase activity;GO:0051740//ethylene binding;GO:0005524//ATP binding	GO:0023014//signal transduction by phosphorylation;GO:0000160//two-component signal transduction system (phosphorelay)	gi|163639425|gb|ABY28263.1|/0/ethylene receptor ERS1b [Actinidia deliciosa]
Achn332951	3591	6741	0.7006	64.7199	3121	0.6992	42.5656	2984	0.6992	37.3089	5927	0.7023	58.8174	3715	0.699	42.2866	3132	0.6995	40.7171	3207	0.7009	43.7001	GO:0005618//cell wall;GO:0005739//mitochondrion;GO:0009507//chloroplast;GO:0005886//plasma membrane	GO:0052632//citrate hydro-lyase (cis-aconitate-forming) activity;GO:0005507//copper ion binding;GO:0052633//isocitrate hydro-lyase (cis-aconitate-forming) activity;GO:0051539//4 iron, 4 sulfur cluster binding;GO:0005524//ATP binding	GO:0006979//response to oxidative stress;GO:0009651//response to salt stress;GO:0009737//response to abscisic acid stimulus;GO:0006102//isocitrate metabolic process;GO:0046686//response to cadmium ion;GO:0006101//citrate metabolic process	gi|285309967|emb|CBE71057.1|/0/aconitate hydratase 3 [Citrus clementina]
Achn246351	2139	6733	0.8252	108.524	3885	0.734	88.9529	3701	0.7354	77.6851	4676	0.7401	77.9022	3782	0.7176	72.2719	3969	0.7256	86.6244	4003	0.7237	91.5743	GO:0005737//cytoplasm	GO:0046872//metal ion binding;GO:0016829//lyase activity	-	gi|357498709|ref|XP_003619643.1|/2.05248e-130/Enolase [Medicago truncatula]
Achn280231	1416	6724	0.9986	163.717	7013	0.9986	242.561	5660	0.9986	179.466	3871	0.9972	97.4195	2019	0.9986	58.2817	153	0.9809	5.04427	1169	0.9944	40.3971	-	GO:0046872//metal ion binding;GO:0016491//oxidoreductase activity;GO:0016829//lyase activity	-	gi|308943695|gb|ADO51747.1|/0/fatty acid hydroperoxide lyase [Camellia sinensis]
Achn318801	2313	6714	0.9996	100.077	2315	0.9624	49.018	2025	0.9641	39.3078	3051	0.9637	47.0059	3221	0.9974	56.9212	1698	0.9637	34.2714	2414	0.9589	51.0694	-	GO:0003676//nucleic acid binding	GO:0071704;GO:0044238//primary metabolic process;GO:0044237//cellular metabolic process	gi|359495228|ref|XP_002277528.2|/0/PREDICTED: uncharacterized protein LOC100253453 [Vitis vinifera]
Achn365211	1653	6704	0.9988	139.827	3432	0.9976	101.684	3488	0.997	94.7399	4470	0.9976	96.3653	3324	0.9982	82.1953	2813	0.9976	79.4451	2947	0.9976	87.2381	GO:0005829//cytosol;GO:0005618//cell wall;GO:0005730//nucleolus;GO:0009506//plasmodesma	-	GO:0001510//RNA methylation;GO:0009220//pyrimidine ribonucleotide biosynthetic process	gi|225456270|ref|XP_002283518.1|/0/PREDICTED: nucleolar protein 56-like [Vitis vinifera]
Achn026311	1731	6695	0.9301	133.347	3032	0.9289	85.7852	4052	0.9278	105.1	3839	0.9278	79.0327	1284	0.9237	30.3198	1502	0.9295	40.5082	571	0.8989	16.1413	-	-	-	gi|86155941|gb|ABC86708.1|/2.38656e-167/putative WRKY1b transcription factor [Coffea arabica]
Achn348041	3420	6689	0.9994	67.4316	2414	0.9974	34.5693	1823	0.9956	23.9326	4118	0.9991	42.9088	2230	0.9909	26.6525	1067	0.983	14.5649	2041	0.9906	29.2022	-	-	-	gi|224111284|ref|XP_002332949.1|/1.13825e-129/cc-nbs-lrr resistance protein [Populus trichocarpa]
Achn080991	597	6689	0.8995	386.292	5403	0.8978	443.242	6033	0.8995	453.721	6546	0.9012	390.74	8710	0.9012	596.352	11048	0.9012	863.932	11178	0.8995	916.197	-	GO:0000166//nucleotide binding;GO:0008270//zinc ion binding;GO:0003960//NADPH:quinone reductase activity	GO:0009644//response to high light intensity;GO:0030154//cell differentiation;GO:0055114//oxidation-reduction process	gi|460390275|ref|XP_004240763.1|/3.68238e-85/PREDICTED: quinone oxidoreductase 1-like [Solanum lycopersicum]
Achn383771	1455	6689	0.9986	158.499	5268	1	177.322	5396	0.9993	166.509	7639	0.9979	187.094	5686	0.9966	159.736	4100	0.9966	131.55	4754	0.9986	159.88	GO:0009505//plant-type cell wall;GO:0005773//vacuole;GO:0005576//extracellular region;GO:0005829//cytosol	GO:0046872//metal ion binding;GO:0003993//acid phosphatase activity;GO:0004722//protein serine/threonine phosphatase activity	GO:0055062//phosphate ion homeostasis;GO:0046686//response to cadmium ion;GO:0006970//response to osmotic stress	gi|224120334|ref|XP_002331022.1|/0/predicted protein [Populus trichocarpa]
Achn087551	954	6678	0.9811	241.339	12764	0.9895	655.267	15686	0.999	738.233	25053	0.9979	935.831	13689	0.9937	586.519	2197	0.9843	107.511	1886	0.9696	96.7369	GO:0009505//plant-type cell wall	-	GO:0009741//response to brassinosteroid stimulus	gi|225459247|ref|XP_002285762.1|/1.17114e-142/PREDICTED: uncharacterized protein LOC100259041 [Vitis vinifera]
Achn204621	2082	6660	0.7522	110.286	1312	0.5624	30.8626	1530	0.5504	32.9944	1788	0.5538	30.6036	1251	0.5624	24.5604	1027	0.5548	23.0282	2227	0.5624	52.3406	GO:0009507//chloroplast;GO:0005783//endoplasmic reticulum	-	GO:0009555//pollen development;GO:0006457//protein folding;GO:0009644//response to high light intensity;GO:0006984//ER-nucleus signaling pathway;GO:0034976//response to endoplasmic reticulum stress;GO:0042542//response to hydrogen peroxide;GO:0009408//response to heat	gi|460369628|ref|XP_004230659.1|/9.88253e-171/PREDICTED: uncharacterized protein LOC101254738 [Solanum lycopersicum]
Achn133991	642	6650	0.9938	357.121	5450	0.9953	415.759	7234	0.9953	505.91	5494	0.9953	304.958	5136	0.9953	327.001	2961	0.9953	215.315	3464	0.9953	264.023	GO:0043231//intracellular membrane-bounded organelle	-	GO:0009987//cellular process;GO:0009725//response to hormone stimulus;GO:1901700	gi|225461524|ref|XP_002285146.1|/3.166e-56/PREDICTED: ethylene-responsive transcription factor 4 [Vitis vinifera]
Achn047031	1554	6642	0.9994	147.359	691	0.9974	21.7775	285	0.9826	8.23424	174	0.9305	3.9901	537	0.9794	14.1248	20	0.5611	0.600826	65	0.8269	2.04673	GO:0005634//nucleus	GO:0030599//pectinesterase activity	GO:0009750//response to fructose stimulus;GO:0006833//water transport;GO:0010363//regulation of plant-type hypersensitive response;GO:0009651//response to salt stress;GO:0006612//protein targeting to membrane;GO:0009963//positive regulation of flavonoid biosynthetic process	gi|460390681|ref|XP_004240956.1|/7.67607e-162/PREDICTED: probable pectinesterase/pectinesterase inhibitor 34-like [Solanum lycopersicum]
Achn189561	1404	6605	0.9979	162.194	1235	0.9972	43.0804	3360	0.9972	107.449	1600	0.9972	40.6105	371	0.9793	10.801	163	0.9658	5.41989	96	0.8476	3.34582	GO:0008076//voltage-gated potassium channel complex;GO:0005634//nucleus	GO:0005249//voltage-gated potassium channel activity	GO:0051260//protein homooligomerization;GO:0006813//potassium ion transport	gi|359474193|ref|XP_003631414.1|/0/PREDICTED: BTB/POZ domain-containing protein At5g41330-like [Vitis vinifera]
Achn337821	3300	6604	0.9585	68.9957	2635	0.9591	39.1063	2284	0.9582	31.075	5610	0.9585	60.5808	2655	0.9582	32.8859	2752	0.9573	38.9318	3478	0.9573	51.5721	GO:0005886//plasma membrane	GO:0008641//small protein activating enzyme activity;GO:0005524//ATP binding;GO:0004842//ubiquitin-protein ligase activity	GO:0046686//response to cadmium ion;GO:0016567//protein ubiquitination;GO:0051707//response to other organism	gi|359478703|ref|XP_002275617.2|/0/PREDICTED: ubiquitin-activating enzyme E1 1 [Vitis vinifera]
Achn058801	291	6599	0.9966	781.833	3754	0.9966	631.802	8367	0.9966	1290.94	5200	0.9966	636.79	7745	0.9931	1087.9	10969	0.9966	1759.72	2295	0.9897	385.912	-	-	-	gi|255630454|gb|ACU15585.1|/3.25279e-25/unknown [Glycine max]
Achn105671	3396	6589	0.8654	66.893	5783	0.8654	83.3999	7283	0.8669	96.288	7898	0.8666	82.8773	7206	0.8669	86.7332	5986	0.8657	82.2885	6238	0.8613	89.8828	GO:0005739//mitochondrion;GO:0005773//vacuole;GO:0005886//plasma membrane	GO:0003924//GTPase activity;GO:0005525//GTP binding	GO:0006184//GTP catabolic process;GO:0046686//response to cadmium ion;GO:0050832//defense response to fungus	gi|359489241|ref|XP_003633899.1|/0/PREDICTED: dynamin-related protein 1E [Vitis vinifera]
Achn031531	1032	6588	0.999	220.091	3439	0.9981	163.205	3115	0.9981	135.521	4311	0.9981	148.862	3899	0.9981	154.43	3484	0.9981	157.604	3786	0.999	179.515	GO:0008250//oligosaccharyltransferase complex;GO:0016023//cytoplasmic membrane-bounded vesicle;GO:0005576//extracellular region;GO:0009507//chloroplast;GO:0005886//plasma membrane	GO:0005515//protein binding;GO:0015157//oligosaccharide transmembrane transporter activity	GO:0034976//response to endoplasmic reticulum stress;GO:0009627//systemic acquired resistance;GO:0006487//protein N-linked glycosylation	gi|225444373|ref|XP_002267126.1|/1.99041e-130/PREDICTED: uncharacterized protein LOC100243455 [Vitis vinifera]
Achn114531	3153	6582	0.9404	71.9718	1648	0.9363	25.5984	1639	0.9267	23.3391	2607	0.9385	29.4648	2175	0.9309	28.1964	1692	0.9369	25.0522	2242	0.9378	34.7945	GO:0044424//intracellular part	-	GO:0009725//response to hormone stimulus;GO:0007275//multicellular organismal development	gi|6730738|gb|AAF27128.1|AC018849_16/0/unknown protein; 52184-57536 [Arabidopsis thaliana]
Achn121561	966	6579	0.8778	234.807	4800	0.8778	243.357	1788	0.8778	83.1036	2789	0.8778	102.886	2147	0.8778	90.8477	357	0.8768	17.2529	2382	0.8778	120.66	GO:0009941//chloroplast envelope;GO:0009535//chloroplast thylakoid membrane	GO:0016628//oxidoreductase activity, acting on the CH-CH group of donors, NAD or NADP as acceptor;GO:0000166//nucleotide binding;GO:0045550//geranylgeranyl reductase activity	GO:0055114//oxidation-reduction process;GO:0015995//chlorophyll biosynthetic process;GO:0015979//photosynthesis	gi|75216452|sp|Q9ZS34.1|CHLP_TOBAC/6.15371e-131/RecName: Full=Geranylgeranyl diphosphate reductase, chloroplastic; AltName: Full=Geranylgeranyl reductase; Flags: Precursor
Achn125551	1077	6578	0.8728	210.575	4342	0.8728	197.449	4306	0.8728	179.51	5444	0.8709	180.131	4107	0.8728	155.872	1734	0.8709	75.1629	2480	0.8691	112.677	GO:0005737//cytoplasm;GO:0005634//nucleus	GO:0046983//protein dimerization activity;GO:0003700//sequence-specific DNA binding transcription factor activity	GO:0006355//regulation of transcription, DNA-dependent;GO:0010154//fruit development;GO:0060777;GO:0010930//negative regulation of auxin mediated signaling pathway	gi|313765825|gb|ADR80320.1|/2.41301e-126/indole-3-acetic acid-induced protein 9 [Vitis vinifera]
Achn016611	1047	6576	0.999	216.543	20391	0.999	953.832	20206	0.999	866.489	17330	0.999	589.845	26264	0.999	1025.35	21084	0.999	940.105	18283	0.999	854.476	GO:0044424//intracellular part	GO:0003676//nucleic acid binding	GO:0015995//chlorophyll biosynthetic process	gi|225440145|ref|XP_002283240.1|/5.66204e-141/PREDICTED: uncharacterized protein LOC100251643 [Vitis vinifera]
Achn334081	1911	6571	0.9927	118.549	2449	0.9932	62.7636	2642	0.9932	62.0728	7143	0.9922	133.201	1988	0.9932	42.5221	2686	0.9906	65.6169	3126	0.9932	80.0437	GO:0005618//cell wall;GO:0005774//vacuolar membrane;GO:0005759//mitochondrial matrix;GO:0009507//chloroplast;GO:0005794//Golgi apparatus;GO:0005886//plasma membrane	GO:0005524//ATP binding;GO:0051082//unfolded protein binding	GO:0009615//response to virus;GO:0034976//response to endoplasmic reticulum stress;GO:0006457//protein folding;GO:0009651//response to salt stress;GO:0019243//methylglyoxal catabolic process to D-lactate;GO:0009408//response to heat;GO:0046686//response to cadmium ion;GO:0009644//response to high light intensity;GO:0042542//response to hydrogen peroxide	gi|225429228|ref|XP_002263457.1|/0/PREDICTED: heat shock 70 kDa protein, mitochondrial-like [Vitis vinifera]
Achn255141	3084	6570	0.9997	73.4479	1732	0.999	27.5051	2865	0.9997	41.71	4244	0.9997	49.0396	1602	0.9987	21.2328	1368	0.9971	20.7082	958	0.9987	15.2002	-	-	GO:0007623//circadian rhythm;GO:0080167//response to karrikin	gi|359484916|ref|XP_002266859.2|/0/PREDICTED: chaperone protein ClpB-like [Vitis vinifera]
Achn198811	1071	6569	0.9972	211.465	8344	0.9916	381.562	9617	0.9981	403.162	7919	0.9972	263.492	9641	0.9963	367.952	5234	0.9944	228.147	5466	0.9972	249.735	GO:0009507//chloroplast	GO:0005515//protein binding	GO:0006623//protein targeting to vacuole;GO:0010286//heat acclimation;GO:0040007//growth;GO:0006944//cellular membrane fusion;GO:0048193//Golgi vesicle transport;GO:0000578//embryonic axis specification;GO:0009793//embryo development ending in seed dormancy;GO:0032509//endosome transport via multivesicular body sorting pathway	gi|224059190|ref|XP_002299759.1|/7.2533e-99/predicted protein [Populus trichocarpa]
Achn353551	1362	6556	0.9985	165.955	3656	0.9978	131.465	5559	0.9985	183.252	9526	0.9993	249.241	7392	0.9985	221.842	14084	0.9993	482.746	11311	0.9978	406.371	GO:0005829//cytosol;GO:0005739//mitochondrion;GO:0009507//chloroplast	GO:0003868//4-hydroxyphenylpyruvate dioxygenase activity;GO:0046872//metal ion binding;GO:0042802//identical protein binding	GO:0055114//oxidation-reduction process;GO:0010189//vitamin E biosynthetic process;GO:0016117//carotenoid biosynthetic process;GO:0010236//plastoquinone biosynthetic process;GO:0009072//aromatic amino acid family metabolic process	gi|449453770|ref|XP_004144629.1|/0/PREDICTED: 4-hydroxyphenylpyruvate dioxygenase-like [Cucumis sativus]
Achn150831	1545	6553	0.9987	146.231	5954	0.9981	188.738	6380	0.9981	185.405	11031	0.9987	254.432	7759	0.9987	205.275	7529	0.9981	227.499	7577	0.9981	239.976	GO:0005773//vacuole;GO:0005783//endoplasmic reticulum	GO:0004190//aspartic-type endopeptidase activity	GO:0006629//lipid metabolic process;GO:0046686//response to cadmium ion;GO:0006508//proteolysis;GO:0009651//response to salt stress	gi|460373787|ref|XP_004232695.1|/0/PREDICTED: aspartic proteinase-like [Solanum lycopersicum]
Achn354371	3183	6551	0.7744	70.9577	1461	0.7179	22.4799	928	0.7172	13.09	1569	0.7179	17.566	1231	0.7122	15.8081	389	0.7069	5.70536	1220	0.7176	18.7552	GO:0005618//cell wall;GO:0048046//apoplast	GO:0042802//identical protein binding;GO:0004252//serine-type endopeptidase activity	GO:0008356//asymmetric cell division;GO:0006508//proteolysis;GO:0043086//negative regulation of catalytic activity	gi|225455619|ref|XP_002270958.1|/0/PREDICTED: subtilisin-like protease [Vitis vinifera]
Achn368141	1479	6550	0.9993	152.687	2366	0.9973	78.3478	3001	0.9973	91.1019	4110	0.998	99.0284	2555	0.9973	70.6125	2259	0.998	71.3047	2050	0.9973	67.8242	GO:0005634//nucleus;GO:0005739//mitochondrion	GO:0004722//protein serine/threonine phosphatase activity	GO:0010193//response to ozone;GO:0030244//cellulose biosynthetic process;GO:0006007//glucose catabolic process	gi|224144954|ref|XP_002325473.1|/0/predicted protein [Populus trichocarpa]
Achn035601	801	6542	0.9988	281.583	2620	0.9975	160.195	4242	0.9975	237.776	4697	0.9975	208.965	2431	0.9975	124.054	1885	0.995	109.862	747	0.9875	45.6338	GO:0005829//cytosol	GO:0004751//ribose-5-phosphate isomerase activity	GO:0009611//response to wounding;GO:0009620//response to fungus;GO:0080167//response to karrikin;GO:0009753//response to jasmonic acid stimulus;GO:0030244//cellulose biosynthetic process;GO:0010228//vegetative to reproductive phase transition of meristem;GO:0009695//jasmonic acid biosynthetic process;GO:0008219//cell death;GO:0009052//pentose-phosphate shunt, non-oxidative branch;GO:0046109//urid…	gi|225424168|ref|XP_002284079.1|/4.85634e-125/PREDICTED: probable ribose-5-phosphate isomerase-like [Vitis vinifera]
Achn240481	765	6540	0.9961	294.744	2270	0.9974	145.326	6317	0.9961	370.748	11782	0.9974	548.837	2150	0.9935	114.878	3206	0.9974	195.647	2350	0.9922	150.316	GO:0005739//mitochondrion;GO:0009941//chloroplast envelope;GO:0009535//chloroplast thylakoid membrane;GO:0009570//chloroplast stroma;GO:0048046//apoplast	GO:0005507//copper ion binding;GO:0005524//ATP binding	GO:0006457//protein folding;GO:0009409//response to cold;GO:0046686//response to cadmium ion	gi|50660327|gb|AAT80888.1|/1.00795e-108/chloroplast chaperonin 21 [Vitis vinifera]
Achn272221	1728	6532	0.9983	130.326	2301	0.9983	65.2158	3065	0.9977	79.6372	4246	0.9988	87.5633	3551	0.9983	83.9974	5822	0.9971	157.289	4402	0.9988	124.654	-	-	-	gi|1346300|sp|P48021.1|HMDH_CAMAC/0/RecName: Full=3-hydroxy-3-methylglutaryl-coenzyme A reductase; Short=HMG-CoA reductase
Achn301211	2850	6525	0.9989	78.934	4023	0.9989	69.133	2785	0.9986	43.8743	4951	0.9989	61.9062	4493	0.9989	64.4392	3537	0.9975	57.9376	4524	0.9986	77.6742	GO:0009506//plasmodesma;GO:0005634//nucleus;GO:0005829//cytosol;GO:0030126//COPI vesicle coat	GO:0030276//clathrin binding;GO:0005198//structural molecule activity	GO:0016192//vesicle-mediated transport;GO:0006886//intracellular protein transport	gi|356521768|ref|XP_003529523.1|/0/PREDICTED: coatomer subunit beta-1-like [Glycine max]
Achn274891	2310	6524	0.8177	97.3712	5041	0.8221	106.877	5684	0.7857	110.477	7493	0.8563	115.593	5642	0.7628	99.8343	3190	0.7693	64.4687	3530	0.7688	74.7759	-	GO:0005509//calcium ion binding	-	gi|225455177|ref|XP_002270121.1|/2.60752e-119/PREDICTED: uncharacterized calcium-binding protein At1g02270 [Vitis vinifera]
Achn305671	1221	6522	0.9959	184.159	4842	0.9959	194.218	1891	0.9951	69.5353	2507	0.9959	73.1686	1607	0.9959	53.7971	258	0.9926	9.86448	994	0.9926	39.8354	GO:0009507//chloroplast;GO:0005829//cytosol	GO:0047769//arogenate dehydratase activity;GO:0004664//prephenate dehydratase activity	GO:0006571//tyrosine biosynthetic process;GO:0009094//L-phenylalanine biosynthetic process;GO:0080167//response to karrikin;GO:0010244//response to low fluence blue light stimulus by blue low-fluence system	gi|225436339|ref|XP_002268701.1|/0/PREDICTED: arogenate dehydratase/prephenate dehydratase 6, chloroplastic [Vitis vinifera]
Achn049021	10068	6519	0.9881	22.3237	5147	0.9615	25.0375	3833	0.897	17.0933	7309	0.9897	25.8703	4762	0.9111	19.3333	4062	0.9477	18.8351	4312	0.8828	20.9573	GO:0005739//mitochondrion	GO:0008131//primary amine oxidase activity;GO:0097159//organic cyclic compound binding;GO:1901363	GO:0009851//auxin biosynthetic process;GO:0010229//inflorescence development;GO:0048825//cotyledon development	gi|359492715|ref|XP_002280631.2|/0/PREDICTED: uncharacterized protein LOC100255769 [Vitis vinifera]
Achn013671	2847	6515	0.9986	78.8961	5475	0.9989	94.1839	5192	0.9979	81.8798	10169	0.9989	127.285	6269	0.9979	90.0056	5308	0.9986	87.0389	5501	0.9972	94.5482	GO:0009506//plasmodesma;GO:0005634//nucleus;GO:0005829//cytosol;GO:0030126//COPI vesicle coat	GO:0030276//clathrin binding;GO:0005198//structural molecule activity	GO:0016192//vesicle-mediated transport;GO:0006886//intracellular protein transport	gi|225429750|ref|XP_002282410.1|/0/PREDICTED: coatomer subunit beta-1 [Vitis vinifera]
Achn306081	3789	6507	0.9929	59.2086	3156	0.9892	40.7936	2418	0.9934	28.6524	3125	0.9916	29.3908	2755	0.9934	29.7205	1539	0.9836	18.962	2476	0.9918	31.9761	GO:0072686//mitotic spindle;GO:0009524//phragmoplast;GO:0005829//cytosol;GO:0009574//preprophase band;GO:0005634//nucleus;GO:0010005//cortical microtubule, transverse to long axis	GO:0046983//protein dimerization activity;GO:0008017//microtubule binding	GO:0043622//cortical microtubule organization;GO:0009664//plant-type cell wall organization;GO:0008283//cell proliferation;GO:0007020//microtubule nucleation;GO:0005982//starch metabolic process;GO:0030244//cellulose biosynthetic process;GO:0048193//Golgi vesicle transport;GO:0051322//anaphase;GO:0051302//regulation of cell division;GO:0001578//microtubule bundle formation;GO:0019344//cysteine bi…	gi|359494079|ref|XP_002277391.2|/0/PREDICTED: LOW QUALITY PROTEIN: 65-kDa microtubule-associated protein 1-like [Vitis vinifera]
Achn051741	1380	6504	0.9174	162.491	7489	0.9174	265.782	8801	0.9145	286.34	11172	0.9138	288.495	9649	0.9174	285.8	13041	0.9174	441.166	11044	0.9174	391.603	GO:0005777//peroxisome;GO:0009526//plastid envelope;GO:0071944//cell periphery;GO:0016020//membrane;GO:0044434	GO:0046872//metal ion binding;GO:0004601//peroxidase activity	GO:0009267//cellular response to starvation;GO:0009416//response to light stimulus;GO:0008152//metabolic process;GO:0042542//response to hydrogen peroxide	gi|152013381|sp|A2YH64.2|CATA2_ORYSI/0/RecName: Full=Catalase isozyme B; Short=CAT-B
Achn374161	396	6483	0.9975	564.429	1626	0.9899	201.097	2918	0.9924	330.841	1681	0.9975	151.272	1186	0.9874	122.419	67	0.8864	7.89859	64	0.851	7.90831	GO:0005618//cell wall;GO:0031977//thylakoid lumen;GO:0009941//chloroplast envelope;GO:0009535//chloroplast thylakoid membrane;GO:0009570//chloroplast stroma;GO:0022626//cytosolic ribosome;GO:0048046//apoplast	GO:0005507//copper ion binding;GO:0003824//catalytic activity	GO:0010114//response to red light;GO:0009409//response to cold;GO:0080158//chloroplast ribulose bisphosphate carboxylase complex biogenesis;GO:0009637//response to blue light;GO:0015979//photosynthesis;GO:0010218//response to far red light	gi|149938962|gb|ABR45726.1|/5.04668e-66/RBCS1 [Actinidia chinensis]
Achn295121	2457	6481	0.965	90.9422	3049	0.965	60.776	2514	0.9646	45.9398	4336	0.9658	62.8883	3295	0.963	54.8162	2220	0.9634	42.1811	2698	0.9548	53.7323	GO:0005634//nucleus	GO:0005515//protein binding	GO:0048519//negative regulation of biological process;GO:0010014//meristem initiation;GO:0009909//regulation of flower development;GO:0009887//organ morphogenesis;GO:0010051//xylem and phloem pattern formation;GO:0010073//meristem maintenance;GO:0048481//ovule development;GO:0009733//response to auxin stimulus;GO:0048439//flower morphogenesis;GO:0050794//regulation of cellular process;GO:0009855/…	gi|225443952|ref|XP_002279808.1|/0/PREDICTED: auxin response factor 6-like [Vitis vinifera]
Achn356431	906	6476	0.9834	246.438	4757	0.9956	257.149	3994	0.9779	197.929	4335	0.9923	170.509	2320	0.9812	104.669	1089	0.9724	56.1138	1740	0.9823	93.9767	-	-	-	gi|338173761|gb|AEI83427.1|/3.5295e-101/MYB transcription factor 1 [Camellia sinensis]
Achn215591	1911	6469	0.999	116.709	2437	0.9995	62.4561	1766	0.9974	41.4915	3099	0.9963	57.7892	2075	0.9916	44.383	1578	0.988	38.5493	1988	0.988	50.9043	GO:0009941//chloroplast envelope;GO:0005829//cytosol;GO:0009570//chloroplast stroma	GO:0004802//transketolase activity	GO:0009750//response to fructose stimulus;GO:0006094//gluconeogenesis;GO:0042744//hydrogen peroxide catabolic process;GO:0006833//water transport;GO:0030243//cellulose metabolic process;GO:0019288//isopentenyl diphosphate biosynthetic process, mevalonate-independent pathway;GO:0006816//calcium ion transport;GO:0010075//regulation of meristem growth;GO:0009651//response to salt stress;GO:0006972//…	gi|469474163|gb|AGH33875.1|/0/transketolase [Camellia sinensis]
Achn280821	672	6458	0.8482	331.327	-	-	-	7	0.1652	0.46769	4	0.4256	0.212118	30	0.6935	1.82478	1	0.1339	0.0694706	1	0.1339	0.0728165	-	-	-	gi|1903264|emb|CAA72510.1|/7.15682e-09/hypothetical protein [Pisum sativum]
Achn251461	3072	6455	0.9997	72.4442	3260	0.9987	51.9728	4746	0.9997	69.3643	7526	0.9987	87.303	4225	0.9987	56.2166	3151	0.9987	47.8848	4249	0.999	67.6806	GO:0005634//nucleus	GO:0003677//DNA binding	-	gi|225437714|ref|XP_002273228.1|/0/PREDICTED: squamosa promoter-binding-like protein 12-like isoform 1 [Vitis vinifera]
Achn175641	2925	6449	0.9983	76.0143	2609	0.999	43.6846	2176	0.9952	33.4012	4822	0.999	58.7472	2614	0.999	36.5291	2449	0.9986	39.0871	3345	0.9983	55.9589	GO:0005852//eukaryotic translation initiation factor 3 complex;GO:0005886//plasma membrane;GO:0005829//cytosol	GO:0003743//translation initiation factor activity	GO:0006413//translational initiation	gi|225450669|ref|XP_002283093.1|/0/PREDICTED: eukaryotic translation initiation factor 3 subunit A [Vitis vinifera]
Achn254951	2055	6445	0.9976	108.128	6857	0.9985	163.419	8527	0.9961	186.3	13939	0.9971	241.716	5744	0.9956	114.251	3569	0.9951	81.0783	5683	0.9981	135.321	GO:0005576//extracellular region;GO:0043680//filiform apparatus;GO:0009506//plasmodesma;GO:0005886//plasma membrane	GO:0004674//protein serine/threonine kinase activity;GO:0005524//ATP binding	GO:0006833//water transport;GO:0010483//pollen tube reception;GO:0009651//response to salt stress;GO:0000902//cell morphogenesis;GO:0009791//post-embryonic development;GO:0050832//defense response to fungus;GO:0048767//root hair elongation;GO:0006972//hyperosmotic response;GO:0046777//protein autophosphorylation;GO:0007030//Golgi organization;GO:0006096//glycolysis;GO:0030244//cellulose biosynthe…	gi|462404044|gb|EMJ09601.1|/0/hypothetical protein PRUPE_ppa001164mg [Prunus persica]
Achn319711	1527	6441	0.9993	145.426	8760	0.9993	280.96	4396	0.9993	129.255	7319	0.9993	170.804	10077	0.9993	269.744	7844	0.9993	239.811	8555	0.9993	274.145	-	GO:0004575//sucrose alpha-glucosidase activity	GO:0005975//carbohydrate metabolic process	gi|407731732|gb|AFU25742.1|/0/soluble acid invertase 2 [Rhododendron hybrid cultivar]
Achn126561	1575	6441	0.9873	140.994	3364	0.9975	104.606	3252	0.981	92.7042	3385	0.9765	76.5886	2360	0.9803	61.2478	2341	0.9879	69.3891	2176	0.9873	67.6048	-	-	GO:0006355//regulation of transcription, DNA-dependent	gi|225445382|ref|XP_002284952.1|/0/PREDICTED: DELLA protein SLR1-like [Vitis vinifera]
Achn123841	9975	6440	0.9883	22.2588	1901	0.9677	9.3336	1672	0.9157	7.5258	6580	0.9881	23.5071	2156	0.9449	8.83476	3188	0.9793	14.9202	3856	0.9802	18.9157	GO:0044424//intracellular part	GO:0005488//binding	GO:0009653//anatomical structure morphogenesis;GO:0009908//flower development;GO:0016458//gene silencing;GO:0071310//cellular response to organic substance;GO:0048513//organ development;GO:0016070//RNA metabolic process;GO:0050794//regulation of cellular process;GO:0044767;GO:0006950//response to stress;GO:0040029//regulation of gene expression, epigenetic	gi|297736923|emb|CBI26124.3|/0/unnamed protein product [Vitis vinifera]
Achn333811	195	6416	0.9795	1134.38	197450	0.9949	49591	238532	0.9949	54921.4	296478	0.9949	54180.6	227447	0.9949	47676.5	392815	0.9949	94042.4	262731	0.9949	65928.9	-	-	-	gi|1171034|sp|P43389.1|MT3_ACTDE/7.9415e-27/RecName: Full=Metallothionein-like protein type 3
Achn001821	765	6403	0.8863	288.57	1082	0.8784	69.2701	3117	0.8889	182.938	3509	0.8889	163.459	5358	0.8889	286.286	5787	0.8863	353.152	2107	0.8837	134.773	-	-	GO:0009651//response to salt stress;GO:0009817//defense response to fungus, incompatible interaction	gi|441482376|gb|AGC39179.1|/1.81995e-142/thaumatin-like protein [Actinidia deliciosa]
Achn181151	807	6386	0.9988	272.825	13	0.5638	0.788951	14	0.5502	0.778904	-	-	-	2	0.223	0.101301	-	-	-	-	-	-	-	-	-	gi|225443608|ref|XP_002279294.1|/1.0459e-58/PREDICTED: protein E6 [Vitis vinifera]
Achn157531	999	6380	0.8919	220.183	4405	0.8919	215.954	2956	0.8909	132.852	3364	0.8899	119.999	3981	0.8899	162.887	224	0.8599	10.4677	1660	0.8919	81.3096	-	GO:0003677//DNA binding	-	gi|359480491|ref|XP_003632476.1|/3.25464e-98/PREDICTED: homeobox-leucine zipper protein ATHB-6-like [Vitis vinifera]
Achn196271	738	6370	0.9973	297.585	3931	0.9946	260.872	2401	0.9946	146.071	3436	0.9973	165.914	3441	0.9973	190.584	2723	0.9932	172.251	3192	0.981	211.644	GO:0005634//nucleus	GO:0003700//sequence-specific DNA binding transcription factor activity;GO:0003677//DNA binding;GO:0046983//protein dimerization activity	GO:0006355//regulation of transcription, DNA-dependent	gi|315418860|gb|ADU15477.1|/1.0419e-139/SEP3 [Actinidia chinensis]
Achn081211	3897	6365	0.924	56.3114	3792	0.2676	47.656	2402	0.3128	27.674	2502	0.3593	22.8793	2939	0.3582	30.8268	1070	0.4701	12.8181	1544	0.457	19.3872	-	-	-	gi|315436720|gb|ADU18533.1|/0/verticillium wilt resistance-like protein [Gossypium barbadense]
Achn328751	1527	6363	0.852	143.665	1246	0.8513	39.9631	1197	0.8481	35.1953	425	0.8389	9.91827	191	0.7924	5.11273	32	0.6359	0.97832	21	0.2737	0.672944	GO:0009941//chloroplast envelope	GO:0047987;GO:0009055//electron carrier activity;GO:0004497//monooxygenase activity;GO:0005506//iron ion binding;GO:0020037//heme binding;GO:0016705//oxidoreductase activity, acting on paired donors, with incorporation or reduction of molecular oxygen	GO:0009611//response to wounding;GO:0055114//oxidation-reduction process	gi|308943695|gb|ADO51747.1|/0/fatty acid hydroperoxide lyase [Camellia sinensis]
Achn129241	1383	6362	0.9993	158.599	4619	0.9986	163.571	5134	0.9993	166.672	7254	0.9993	186.914	4347	0.9986	128.477	2858	0.9993	96.474	2495	0.9986	88.277	GO:0005634//nucleus	GO:0003904//deoxyribodipyrimidine photo-lyase activity	GO:0006655//phosphatidylglycerol biosynthetic process;GO:0006281//DNA repair;GO:0019288//isopentenyl diphosphate biosynthetic process, mevalonate-independent pathway;GO:0016117//carotenoid biosynthetic process;GO:0000023//maltose metabolic process;GO:0019252//starch biosynthetic process	gi|225437398|ref|XP_002270248.1|/0/PREDICTED: blue-light photoreceptor PHR2 [Vitis vinifera]
Achn233071	2280	6350	0.9136	96.0213	7678	0.8768	164.928	8174	0.932	160.964	10508	0.9101	164.237	11776	0.9132	211.116	8467	0.9061	173.366	12551	0.8741	269.366	GO:0005622//intracellular;GO:0005886//plasma membrane	GO:0005215//transporter activity	GO:0006810//transport	gi|470106570|ref|XP_004289639.1|/0/PREDICTED: uncharacterized protein LOC101312875 [Fragaria vesca subsp. vesca]
Achn328451	5268	6348	0.9841	41.5451	1532	0.9567	14.2427	1485	0.9586	12.6564	5689	0.9617	38.4836	1686	0.9573	13.0819	2152	0.9609	19.0707	2626	0.9598	24.392	GO:0005829//cytosol;GO:0009506//plasmodesma;GO:0005634//nucleus	GO:0003723//RNA binding;GO:0016788//hydrolase activity, acting on ester bonds	GO:0006357//regulation of transcription from RNA polymerase II promoter;GO:0006333//chromatin assembly or disassembly;GO:0032784//regulation of DNA-dependent transcription, elongation;GO:0009630//gravitropism;GO:0006352//DNA-dependent transcription, initiation	gi|359481576|ref|XP_002278416.2|/0/PREDICTED: transcription elongation factor SPT6-like [Vitis vinifera]
Achn318491	2907	6345	0.9604	75.2515	3818	0.9501	64.3237	1909	0.9484	29.4843	4134	0.9498	50.6771	3467	0.9494	48.7492	1990	0.9463	31.9579	3668	0.9491	61.7424	GO:0005783//endoplasmic reticulum	-	-	gi|359489869|ref|XP_002270776.2|/0/PREDICTED: uncharacterized protein LOC100249386 [Vitis vinifera]
Achn313571	2994	6341	0.9579	73.0188	3810	0.8874	62.3237	3727	0.8975	55.8904	8229	0.8978	97.9448	5025	0.8941	68.603	4491	0.8981	70.0263	5790	0.9506	94.6293	GO:0005852//eukaryotic translation initiation factor 3 complex;GO:0005634//nucleus;GO:0005829//cytosol	GO:0003743//translation initiation factor activity	GO:0006413//translational initiation	gi|225441573|ref|XP_002281426.1|/0/PREDICTED: eukaryotic translation initiation factor 3 subunit C-like [Vitis vinifera]
Achn075731	1089	6334	0.9972	200.53	70	0.933	3.14811	58	0.91	2.39128	123	0.977	4.02498	143	0.9862	5.36744	17	0.5179	0.728771	57	0.8871	2.56121	-	GO:0045486//naringenin 3-dioxygenase activity	GO:0055114//oxidation-reduction process	gi|403406440|dbj|BAM42670.1|/0/flavanone3-hydroxylase [Vaccinium ashei]
Achn381391	1227	6333	0.9878	177.948	2671	0.9861	106.613	3292	0.9845	120.461	2360	0.9853	68.5415	4060	0.9902	135.251	2343	0.9861	89.1452	2657	0.9927	105.961	GO:0005737//cytoplasm	GO:0004478//methionine adenosyltransferase activity;GO:0046872//metal ion binding;GO:0005524//ATP binding	GO:0006556//S-adenosylmethionine biosynthetic process;GO:0006730//one-carbon metabolic process	gi|1708995|sp|P50301.1|METK1_ACTCH/0/RecName: Full=S-adenosylmethionine synthase 1; Short=AdoMet synthase 1; AltName: Full=Methionine adenosyltransferase 1; Short=MAT 1
Achn386391	1632	6322	0.4301	133.556	6576	0.375	197.343	6663	0.3725	183.307	5882	0.375	128.437	6550	0.375	164.051	4231	0.375	121.03	4294	0.3744	128.748	GO:0005730//nucleolus;GO:0005886//plasma membrane;GO:0022625//cytosolic large ribosomal subunit	GO:0003735//structural constituent of ribosome	GO:0006412//translation	gi|225431804|ref|XP_002272727.1|/3.84093e-103/PREDICTED: 60S ribosomal protein L19-2 [Vitis vinifera]
Achn021411	2448	6311	0.991	88.8823	3057	0.9914	61.1595	2712	0.9902	49.7402	5759	0.9943	83.8343	4342	0.9902	72.4999	5488	0.991	104.658	3682	0.9918	73.5989	GO:0005739//mitochondrion	GO:0005524//ATP binding;GO:0004709//MAP kinase kinase kinase activity	GO:0000186//activation of MAPKK activity	gi|225456892|ref|XP_002280504.1|/1.05749e-134/PREDICTED: serine/threonine-protein kinase HT1 [Vitis vinifera]
Achn242081	1899	6310	0.9995	114.56	2106	0.9984	54.3142	3393	0.9989	80.221	3582	0.9984	67.2182	2624	0.9984	56.4804	4293	0.9968	105.537	2410	0.9968	62.0999	GO:0009941//chloroplast envelope;GO:0048046//apoplast;GO:0010319//stromule;GO:0016020//membrane;GO:0005829//cytosol;GO:0009570//chloroplast stroma	GO:0050311//sulfite reductase (ferredoxin) activity;GO:0051539//4 iron, 4 sulfur cluster binding;GO:0020037//heme binding;GO:0016002//sulfite reductase activity;GO:0005507//copper ion binding	GO:0016126//sterol biosynthetic process;GO:0006833//water transport;GO:0009651//response to salt stress;GO:0006972//hyperosmotic response;GO:0007030//Golgi organization;GO:0006096//glycolysis;GO:0019761//glucosinolate biosynthetic process;GO:0046686//response to cadmium ion;GO:0009409//response to cold;GO:0009684//indoleacetic acid biosynthetic process;GO:0019344//cysteine biosynthetic process;GO…	gi|225435417|ref|XP_002285398.1|/0/PREDICTED: sulfite reductase [ferredoxin] [Vitis vinifera]
Achn334761	2391	6305	0.9875	90.9147	2335	0.9766	47.8286	2885	0.9753	54.1746	5203	0.9749	77.5461	4111	0.9778	70.2792	4175	0.9762	81.5168	4114	0.9753	84.1945	GO:0005773//vacuole	GO:0043130//ubiquitin binding	GO:0051258//protein polymerization	gi|337732515|gb|AEI71779.1|/0/JOKA2 [Nicotiana tabacum]
Achn151211	1311	6304	0.9969	165.784	12440	0.9992	464.727	9028	0.9962	309.185	19298	0.9992	524.56	13060	0.9992	407.192	11561	0.9992	411.683	13080	0.9992	488.207	GO:0009524//phragmoplast	GO:0080018//anthocyanin 5-O-glucosyltransferase activity;GO:0010294//abscisic acid glucosyltransferase activity;GO:0080002//UDP-glucose:4-aminobenzoate acylglucosyltransferase activity	GO:0046482//para-aminobenzoic acid metabolic process;GO:0009751//response to salicylic acid stimulus	gi|20146093|dbj|BAB88935.1|/3.57288e-178/glucosyltransferase [Nicotiana tabacum]
Achn159591	8733	6301	0.9824	24.8757	1420	0.9647	7.96352	1613	0.908	8.29278	5190	0.9825	21.1782	1943	0.9551	9.09428	3649	0.9818	19.5066	3662	0.9644	20.5189	GO:0005829//cytosol;GO:0009506//plasmodesma;GO:0005634//nucleus	GO:0016301//kinase activity;GO:0016773//phosphotransferase activity, alcohol group as acceptor	GO:0000226//microtubule cytoskeleton organization;GO:0006346//methylation-dependent chromatin silencing;GO:0000911//cytokinesis by cell plate formation;GO:0010050//vegetative phase change;GO:0016310//phosphorylation;GO:0035196//production of miRNAs involved in gene silencing by miRNA;GO:0010267//production of ta-siRNAs involved in RNA interference;GO:0009616//virus induced gene silencing	gi|359476827|ref|XP_003631895.1|/0/PREDICTED: transformation/transcription domain-associated protein [Vitis vinifera]
Achn282051	2847	6296	0.9996	76.244	4180	0.9989	71.9066	3372	0.9968	53.1777	6290	0.9996	78.7316	4669	0.9958	67.034	4143	0.9975	67.9356	4417	0.9975	75.917	GO:0009506//plasmodesma;GO:0005634//nucleus;GO:0005829//cytosol;GO:0030126//COPI vesicle coat	GO:0030276//clathrin binding;GO:0005198//structural molecule activity	GO:0016192//vesicle-mediated transport;GO:0006886//intracellular protein transport	gi|225429750|ref|XP_002282410.1|/0/PREDICTED: coatomer subunit beta-1 [Vitis vinifera]
Achn183541	2964	6292	0.9956	73.1879	2648	0.5709	43.7542	3396	0.8785	51.4421	5199	0.8462	62.5068	2672	0.9673	36.8483	1737	0.9946	27.3585	1587	0.9956	26.1998	-	-	GO:0006810//transport	gi|296086478|emb|CBI32067.3|/0/unnamed protein product [Vitis vinifera]
Achn140961	1398	6289	0.9986	155.097	9283	0.9993	325.208	13825	0.9993	444.005	12480	0.9986	318.122	6903	0.9979	201.832	4766	0.9986	159.154	3994	0.9957	139.798	GO:0005739//mitochondrion	GO:0005515//protein binding	GO:0006979//response to oxidative stress;GO:0009646//response to absence of light;GO:0010200//response to chitin;GO:0009751//response to salicylic acid stimulus;GO:0009816//defense response to bacterium, incompatible interaction	gi|401834491|gb|AFQ23178.1|/0/HSPRO [Nicotiana attenuata]
Achn303851	981	6288	0.9898	220.99	136	0.9725	6.78969	974	0.9857	44.5779	2959	0.9939	107.488	3151	0.9918	131.292	419	0.9776	19.9395	400	0.9776	19.9522	GO:0048046//apoplast;GO:0005618//cell wall	GO:0020037//heme binding;GO:0046872//metal ion binding;GO:0004601//peroxidase activity	GO:0055114//oxidation-reduction process;GO:0006979//response to oxidative stress	gi|223635590|sp|A7NY33.1|PER4_VITVI/5.16182e-133/RecName: Full=Peroxidase 4; Flags: Precursor
Achn082551	3255	6273	0.984	66.4436	2224	0.984	33.4629	2162	0.9794	29.8218	4666	0.984	51.0834	2996	0.9837	37.6227	3232	0.9797	46.3543	3578	0.9816	53.7884	GO:0005829//cytosol;GO:0005634//nucleus	GO:0008094//DNA-dependent ATPase activity;GO:0005515//protein binding;GO:0031491//nucleosome binding;GO:0016740//transferase activity;GO:0004386//helicase activity;GO:0003677//DNA binding;GO:0005524//ATP binding	GO:0043044//ATP-dependent chromatin remodeling;GO:0000226//microtubule cytoskeleton organization;GO:0006346//methylation-dependent chromatin silencing;GO:0016246//RNA interference;GO:0006261//DNA-dependent DNA replication;GO:0045492//xylan biosynthetic process;GO:0000911//cytokinesis by cell plate formation;GO:0051567//histone H3-K9 methylation;GO:0033044//regulation of chromosome organization;GO…	gi|225432366|ref|XP_002275787.1|/0/PREDICTED: putative chromatin-remodeling complex ATPase chain isoform 1 [Vitis vinifera]
Achn223251	1512	6268	0.9947	142.924	51	0.8406	1.65196	13	0.4464	0.38603	18	0.5337	0.424235	77	0.8862	2.0816	15	0.369	0.463137	22	0.5503	0.711983	-	-	-	gi|225430232|ref|XP_002282564.1|/9.62496e-61/PREDICTED: UPF0481 protein At3g47200 [Vitis vinifera]
Achn115691	3426	6250	0.9212	62.8957	3173	0.9098	45.3589	2598	0.8257	34.0472	9973	0.9008	103.735	2188	0.826	26.1047	3346	0.9057	45.5941	6511	0.7785	92.9949	GO:0009506//plasmodesma;GO:0005886//plasma membrane;GO:0005618//cell wall;GO:0005634//nucleus;GO:0005829//cytosol	GO:0005524//ATP binding;GO:0032440//2-alkenal reductase [NAD(P)] activity	GO:0006457//protein folding;GO:0046686//response to cadmium ion;GO:0009408//response to heat;GO:0055114//oxidation-reduction process	gi|460413943|ref|XP_004252334.1|/0/PREDICTED: heat shock 70 kDa protein 15-like [Solanum lycopersicum]
Achn034691	882	6247	0.9989	244.192	6407	0.9977	355.767	8038	0.9989	409.175	6206	0.9989	250.743	4934	0.9989	228.66	896	0.9989	47.4252	595	0.9977	33.0101	GO:0005739//mitochondrion	-	-	gi|449444322|ref|XP_004139924.1|/4.11106e-107/PREDICTED: uncharacterized protein LOC101220034 [Cucumis sativus]
Achn292741	882	6238	0.9649	243.84	8238	0.8254	457.439	9456	0.9297	481.358	9709	0.8254	392.276	11889	0.8254	550.98	8876	0.9229	469.806	8036	0.8243	445.831	GO:0005618//cell wall;GO:0005739//mitochondrion;GO:0009570//chloroplast stroma;GO:0005635//nuclear envelope;GO:0005886//plasma membrane	GO:0005524//ATP binding;GO:0019904//protein domain specific binding;GO:0004623//phospholipase A2 activity	GO:0006588//activation of tryptophan 5-monooxygenase activity;GO:0000077//DNA damage checkpoint;GO:0046686//response to cadmium ion	gi|67107029|gb|AAY67798.1|/2.24538e-121/14-3-3 protein [Manihot esculenta]
Achn073331	3432	6235	0.9263	62.6351	751	0.889	10.717	548	0.9021	7.16907	1165	0.9167	12.0966	539	0.8631	6.41949	547	0.8899	7.44064	545	0.8636	7.77049	GO:0005634//nucleus	GO:0003677//DNA binding;GO:0046983//protein dimerization activity	GO:0006355//regulation of transcription, DNA-dependent;GO:0009734//auxin mediated signaling pathway	gi|359484941|ref|XP_002266603.2|/0/PREDICTED: auxin response factor 5-like [Vitis vinifera]
Achn166831	1221	6223	0.6249	175.717	4312	0.6241	172.959	4865	0.6241	178.894	4676	0.6241	136.472	3970	0.6241	132.903	2852	0.6241	109.045	3192	0.6241	127.922	-	GO:0016740//transferase activity	-	gi|297734293|emb|CBI15540.3|/1.0319e-107/unnamed protein product [Vitis vinifera]
Achn084411	1776	6217	0.9414	120.689	2923	0.9414	80.6057	3006	0.9414	75.9933	4048	0.942	81.2238	3897	0.9381	89.6905	3210	0.9409	84.3786	2941	0.9381	81.031	-	-	-	gi|470128556|ref|XP_004300204.1|/4.63322e-158/PREDICTED: inactive poly [ADP-ribose] polymerase RCD1-like [Fragaria vesca subsp. vesca]
Achn283001	1239	6211	0.7175	172.83	1640	0.7175	64.8265	2676	0.7183	96.9715	3302	0.7175	94.9712	2391	0.707	78.88	1545	0.7078	58.214	1224	0.7022	48.3403	-	-	-	gi|225424146|ref|XP_002283977.1|/3.53326e-79/PREDICTED: uncharacterized protein LOC100250797 isoform 1 [Vitis vinifera]
Achn150541	738	6207	0.9973	289.971	4829	0.9932	320.465	8746	0.9973	532.087	11462	0.9959	553.465	6949	0.9973	384.88	10189	0.9973	644.533	10275	0.9973	681.278	GO:0031977//thylakoid lumen;GO:0009509//chromoplast;GO:0009535//chloroplast thylakoid membrane;GO:0010287//plastoglobule;GO:0005634//nucleus;GO:0010319//stromule	GO:0032440//2-alkenal reductase [NAD(P)] activity;GO:0005198//structural molecule activity	GO:0009409//response to cold;GO:0009737//response to abscisic acid stimulus;GO:0010205//photoinhibition	gi|147787229|emb|CAN69132.1|/5.95755e-111/hypothetical protein VITISV_012048 [Vitis vinifera]
Achn181691	3114	6199	0.9984	68.6328	591	0.9608	9.29499	616	0.9541	8.88161	1332	0.999	15.243	410	0.9727	5.38176	107	0.764	1.60411	129	0.7752	2.02708	GO:0005739//mitochondrion;GO:0009941//chloroplast envelope;GO:0048046//apoplast	GO:0004375//glycine dehydrogenase (decarboxylating) activity;GO:0005524//ATP binding;GO:0032440//2-alkenal reductase [NAD(P)] activity;GO:0030170//pyridoxal phosphate binding	GO:0055114//oxidation-reduction process;GO:0006546//glycine catabolic process;GO:0046686//response to cadmium ion	gi|359476246|ref|XP_002279590.2|/0/PREDICTED: glycine dehydrogenase [decarboxylating], mitochondrial [Vitis vinifera]
Achn324211	702	6195	0.9972	304.252	2929	0.9886	204.344	3054	0.9943	195.327	2949	0.9972	149.701	2733	0.9957	159.133	2008	0.9843	133.535	1986	0.9858	138.433	GO:0005730//nucleolus;GO:0005886//plasma membrane;GO:0022625//cytosolic large ribosomal subunit;GO:0009507//chloroplast;GO:0005783//endoplasmic reticulum	GO:0003735//structural constituent of ribosome	GO:0006412//translation	gi|255544260|ref|XP_002513192.1|/4.87109e-112/60S ribosomal protein L6, putative [Ricinus communis]
Achn043791	1929	6188	0.9922	110.598	1622	0.9902	41.1812	3338	0.9819	77.6933	10938	0.9907	202.065	1295	0.9865	27.4408	2611	0.9881	63.1895	2607	0.9881	66.1314	GO:0005774//vacuolar membrane;GO:0009941//chloroplast envelope;GO:0005829//cytosol;GO:0009570//chloroplast stroma;GO:0005886//plasma membrane;GO:0005739//mitochondrion	GO:0051082//unfolded protein binding;GO:0005524//ATP binding	GO:0006457//protein folding;GO:0009414//response to water deprivation;GO:0009793//embryo development ending in seed dormancy;GO:0010157//response to chlorate;GO:0009651//response to salt stress;GO:0009658//chloroplast organization;GO:0009408//response to heat;GO:0009704//de-etiolation;GO:0045037//protein import into chloroplast stroma;GO:0048481//ovule development	gi|224099261|ref|XP_002311417.1|/0/predicted protein [Populus trichocarpa]
Achn362421	456	6186	0.9978	467.707	2175	0.9956	233.601	1495	0.9649	147.199	2447	0.9934	191.23	2830	0.9803	253.677	2495	0.9912	255.432	1501	0.9649	161.07	GO:0005634//nucleus	GO:0003677//DNA binding	-	gi|296088654|emb|CBI37645.3|/1.8208e-61/unnamed protein product [Vitis vinifera]
Achn267571	1725	6173	0.9983	123.377	257	0.9878	7.29666	125	0.9235	3.2535	289	0.9936	5.97028	162	0.9774	3.83871	39	0.7519	1.05547	109	0.9339	3.09198	-	GO:0047077;GO:0016207//4-coumarate-CoA ligase activity	GO:0010584//pollen exine formation;GO:0055114//oxidation-reduction process;GO:0009411//response to UV	gi|371534669|gb|AEX32786.1|/0/Coumaroyl-CoA ligase [Vitis vinifera]
Achn320081	6846	6171	0.9277	31.0776	1373	0.8693	9.82231	1461	0.8988	9.5817	5084	0.9185	26.4639	2207	0.9182	13.1772	2912	0.8956	19.8575	2887	0.915	20.6352	-	-	-	gi|255579617|ref|XP_002530649.1|/0/conserved hypothetical protein [Ricinus communis]
Achn191011	1086	6161	0.9954	195.592	3232	0.9926	145.754	6293	0.9963	260.17	5043	0.9991	165.48	2011	0.9871	75.6905	307	0.9926	13.1971	440	0.9797	19.8254	GO:0005768//endosome;GO:0005802//trans-Golgi network;GO:0005794//Golgi apparatus	GO:0050378//UDP-glucuronate 4-epimerase activity;GO:0005515//protein binding;GO:0000166//nucleotide binding;GO:0050662//coenzyme binding	GO:0009684//indoleacetic acid biosynthetic process;GO:0005975//carbohydrate metabolic process;GO:0006569//tryptophan catabolic process;GO:0009225//nucleotide-sugar metabolic process	gi|462420068|gb|EMJ24331.1|/3.32633e-99/hypothetical protein PRUPE_ppa005434mg [Prunus persica]
Achn215701	5358	6156	0.9991	39.6118	3275	0.9979	29.9356	2346	0.9991	19.6587	6949	0.9998	46.2174	3533	0.9976	26.9525	3508	0.9978	30.5652	4938	0.9983	45.097	GO:0005634//nucleus;GO:0005829//cytosol;GO:0005802//trans-Golgi network	GO:0005086//ARF guanyl-nucleotide exchange factor activity	GO:0032012//regulation of ARF protein signal transduction;GO:0016192//vesicle-mediated transport;GO:0050790//regulation of catalytic activity;GO:0009561//megagametogenesis	gi|225453927|ref|XP_002279696.1|/0/PREDICTED: brefeldin A-inhibited guanine nucleotide-exchange protein 1-like [Vitis vinifera]
Achn202631	3903	6152	0.5591	54.3433	4288	0.5119	53.8067	3719	0.5111	42.7816	5026	0.5183	45.8891	4043	0.4491	42.3413	2691	0.5086	32.1874	3135	0.5355	39.3041	GO:0005886//plasma membrane;GO:0009507//chloroplast;GO:0005783//endoplasmic reticulum;GO:0005739//mitochondrion	GO:0009055//electron carrier activity;GO:0016853//isomerase activity;GO:0004579//dolichyl-diphosphooligosaccharide-protein glycotransferase activity;GO:0015035//protein disulfide oxidoreductase activity	GO:0006979//response to oxidative stress;GO:0045454//cell redox homeostasis;GO:0006662//glycerol ether metabolic process	gi|356550175|ref|XP_003543464.1|/0/PREDICTED: protein disulfide isomerase-like 1-4-like isoform 1 [Glycine max]
Achn267711	4122	6141	0.9983	51.3641	2902	0.9983	34.4802	1543	0.9903	16.8069	3836	0.9964	33.1632	1932	0.9976	19.1583	702	0.9876	7.95059	1644	0.9918	19.5161	GO:0005618//cell wall;GO:0005886//plasma membrane	GO:0051015//actin filament binding	GO:0060560//developmental growth involved in morphogenesis;GO:0045010//actin nucleation;GO:0044707;GO:0048869//cellular developmental process;GO:0016049//cell growth;GO:0051016//barbed-end actin filament capping	gi|255583387|ref|XP_002532454.1|/0/conserved hypothetical protein [Ricinus communis]
Achn323651	4680	6139	0.9808	45.2252	2924	0.9588	30.5993	5034	0.9528	48.2944	6042	0.9808	46.0067	2418	0.969	21.1188	1762	0.9761	17.5764	1340	0.9677	14.0106	-	-	-	gi|359488765|ref|XP_002281791.2|/0/PREDICTED: paired amphipathic helix protein Sin3-like 2-like [Vitis vinifera]
Achn226641	927	6138	0.9924	228.284	6353	0.9946	335.644	7350	0.9968	355.989	7603	0.9957	292.275	7035	0.9968	310.201	3619	0.9968	182.255	5230	0.9881	276.071	GO:0005829//cytosol;GO:0005886//plasma membrane	-	GO:0016192//vesicle-mediated transport;GO:0006996//organelle organization;GO:0071702;GO:0044765;GO:0046907//intracellular transport	gi|460374093|ref|XP_004232846.1|/3.67682e-93/PREDICTED: clathrin light chain 1-like isoform 1 [Solanum lycopersicum]
Achn297561	2949	6133	0.9993	71.7013	2298	0.9997	38.1641	1949	0.9976	29.6733	4277	0.998	51.6833	2887	0.9997	40.0157	2348	0.9983	37.1701	2893	0.9966	48.0035	GO:0072546//ER membrane protein complex;GO:0005794//Golgi apparatus;GO:0016023//cytoplasmic membrane-bounded vesicle;GO:0005886//plasma membrane;GO:0005774//vacuolar membrane;GO:0009507//chloroplast	GO:0003824//catalytic activity	GO:0006888//ER to Golgi vesicle-mediated transport	gi|225429981|ref|XP_002284012.1|/0/PREDICTED: uncharacterized protein KIAA0090 homolog [Vitis vinifera]
Achn216221	2472	6127	0.9988	85.4531	3664	0.998	72.5917	3677	0.9984	66.7843	7341	0.9996	105.826	4744	0.9988	78.4432	5051	0.9988	95.3892	5900	0.998	116.789	GO:0005634//nucleus	GO:0003723//RNA binding	GO:0006396//RNA processing	gi|225423737|ref|XP_002278479.1|/0/PREDICTED: probable splicing factor 3A subunit 1-like [Vitis vinifera]
Achn359371	5421	6121	0.9983	38.9289	3008	0.9976	27.1756	2808	0.9932	23.2566	11621	0.9983	76.3924	5160	0.9991	38.9071	4208	0.9956	36.2382	7117	0.9976	64.2416	GO:0005886//plasma membrane	-	GO:0010363//regulation of plant-type hypersensitive response;GO:0009963//positive regulation of flavonoid biosynthetic process;GO:0006612//protein targeting to membrane	gi|359479667|ref|XP_003632326.1|/0/PREDICTED: uncharacterized protein LOC100852899 [Vitis vinifera]
Achn159001	870	6112	0.9989	242.21	5673	0.9977	319.355	4531	0.9989	233.832	8040	0.9989	329.324	6993	0.9989	328.551	7075	0.9989	379.645	6167	0.9989	346.86	GO:0005773//vacuole;GO:0009507//chloroplast;GO:0048046//apoplast	GO:0032440//2-alkenal reductase [NAD(P)] activity;GO:0008234//cysteine-type peptidase activity	GO:0006508//proteolysis;GO:0009651//response to salt stress;GO:0055114//oxidation-reduction process	gi|146216004|gb|ABQ10204.1|/1.04319e-70/cysteine protease Cp6 [Actinidia deliciosa]
Achn191551	729	6094	0.9095	288.206	5234	0.8957	351.63	5648	0.8861	347.854	5027	0.8957	245.735	5804	0.8971	325.431	4073	0.9191	260.83	3180	0.8971	213.451	GO:0005730//nucleolus;GO:0009941//chloroplast envelope;GO:0005773//vacuole;GO:0022625//cytosolic large ribosomal subunit;GO:0005886//plasma membrane	GO:0003735//structural constituent of ribosome	GO:0006412//translation;GO:0071493//cellular response to UV-B;GO:0032502//developmental process	gi|225434307|ref|XP_002264609.1|/1.86615e-117/PREDICTED: 60S ribosomal protein L10 [Vitis vinifera]
Achn194351	612	6092	0.7925	343.192	15	0.7386	1.20038	18	0.7516	1.32054	40	0.7582	2.32913	5	0.4559	0.333947	9	0.5572	0.686533	20	0.5294	1.59911	-	-	-	gi|225433088|ref|XP_002285037.1|/5.43333e-47/PREDICTED: uncharacterized protein LOC100233119 [Vitis vinifera]
Achn215771	5352	6075	0.9643	39.1344	4150	0.9809	37.9762	3537	0.9574	29.6721	6462	0.9643	43.0266	5277	0.9772	40.3023	3987	0.9619	34.7776	4896	0.9615	44.7635	GO:0015030//Cajal body;GO:0005719//nuclear euchromatin;GO:0005737//cytoplasm;GO:0005730//nucleolus	GO:0035197//siRNA binding;GO:0003743//translation initiation factor activity	GO:0006413//translational initiation;GO:0051567//histone H3-K9 methylation;GO:0009816//defense response to bacterium, incompatible interaction;GO:0010529//negative regulation of transposition;GO:0030422//production of siRNA involved in RNA interference;GO:0006342//chromatin silencing;GO:0006306//DNA methylation;GO:0048481//ovule development	gi|225436053|ref|XP_002275928.1|/0/PREDICTED: protein argonaute 4 [Vitis vinifera]
Achn367111	711	6072	0.9283	294.436	16	0.8101	1.10212	17	0.3797	1.07352	3	0.3797	0.150362	4	0.1266	0.229958	10	0.3854	0.656599	1	0.1266	0.0688223	-	-	-	gi|255558718|ref|XP_002520383.1|/5.23497e-69/copper ion binding protein, putative [Ricinus communis]
Achn190991	1416	6071	0.9979	147.817	6737	0.9972	233.015	4310	0.9972	136.661	8689	0.9972	218.672	6260	0.9979	180.705	4026	0.9979	132.734	6277	0.9979	216.914	GO:0005829//cytosol;GO:0009506//plasmodesma;GO:0005886//plasma membrane	GO:0004372//glycine hydroxymethyltransferase activity;GO:0030170//pyridoxal phosphate binding;GO:0008168//methyltransferase activity	GO:0006544//glycine metabolic process;GO:0010197//polar nucleus fusion;GO:0032259//methylation;GO:0035999//tetrahydrofolate interconversion;GO:0009555//pollen development;GO:0006563//L-serine metabolic process;GO:0046686//response to cadmium ion	gi|225433510|ref|XP_002266276.1|/0/PREDICTED: serine hydroxymethyltransferase 1 [Vitis vinifera]
Achn080221	1068	6065	0.9981	195.789	2761	0.9972	126.612	3854	0.9981	162.02	5501	0.9991	183.551	2575	0.9981	98.5519	1260	0.9972	55.0769	1395	0.9963	63.9149	GO:0009941//chloroplast envelope;GO:0010319//stromule;GO:0009570//chloroplast stroma;GO:0009579//thylakoid;GO:0005739//mitochondrion	GO:0008270//zinc ion binding;GO:0042803//protein homodimerization activity	GO:0009409//response to cold;GO:0018131//oxazole or thiazole biosynthetic process;GO:0006974//response to DNA damage stimulus	gi|378524288|sp|F6H9A9.1|THI41_VITVI/1.20922e-162/RecName: Full=Thiamine thiazole synthase 1, chloroplastic; AltName: Full=Thiazole biosynthetic enzyme 1; Flags: Precursor
Achn219321	1785	6065	0.9983	117.144	4170	0.9798	114.414	3426	0.9787	86.1745	4105	0.9933	81.9523	3420	0.981	78.3153	3184	0.9787	83.2731	2885	0.977	79.0873	-	GO:0000287//magnesium ion binding;GO:0030976//thiamine pyrophosphate binding;GO:0004737//pyruvate decarboxylase activity	GO:0008152//metabolic process	gi|460374306|ref|XP_004232952.1|/0/PREDICTED: pyruvate decarboxylase isozyme 1-like [Solanum lycopersicum]
Achn184841	1500	6061	0.446	139.31	12911	0.4453	421.55	13822	0.4467	413.722	8811	0.4453	209.324	13509	0.4467	368.121	7281	0.4433	226.605	7044	0.444	229.788	GO:0015935//small ribosomal subunit	GO:0003735//structural constituent of ribosome;GO:0003723//RNA binding	GO:0006412//translation	gi|356500397|ref|XP_003519018.1|/3.35551e-90/PREDICTED: 40S ribosomal protein S5-like [Glycine max]
Achn147311	1797	6060	0.9972	116.266	2308	0.9961	62.9025	3230	0.9944	80.7019	3668	0.9961	72.739	2915	0.9961	66.3055	2438	0.9967	63.3367	1914	0.9939	52.1186	-	GO:0016740//transferase activity	-	gi|57282314|emb|CAD43283.1|/0/bromodomain-containing RNA-binding protein 1 [Solanum tuberosum]
Achn380681	966	6057	0.9959	216.177	3443	0.9959	174.558	2025	0.9948	94.119	1846	0.9928	68.099	999	0.9948	42.2715	70	0.9017	3.38291	461	0.9845	23.3519	GO:0005622//intracellular;GO:0005576//extracellular region;GO:0031225//anchored to membrane	GO:0008270//zinc ion binding;GO:0003676//nucleic acid binding;GO:0003700//sequence-specific DNA binding transcription factor activity	GO:0016132//brassinosteroid biosynthetic process;GO:0006355//regulation of transcription, DNA-dependent	gi|297745931|emb|CBI15987.3|/1.08875e-119/unnamed protein product [Vitis vinifera]
Achn157571	1749	6048	0.9989	119.22	3433	0.9994	96.1311	3380	0.9966	86.7673	4125	0.9983	84.0466	3520	0.9989	82.2644	2203	0.9977	58.8024	2438	0.9771	68.2092	GO:0005829//cytosol;GO:0005634//nucleus	GO:0004674//protein serine/threonine kinase activity;GO:0005524//ATP binding	GO:0006468//protein phosphorylation;GO:0009651//response to salt stress;GO:0009738//abscisic acid mediated signaling pathway;GO:0080167//response to karrikin	gi|462401141|gb|EMJ06698.1|/2.50867e-156/hypothetical protein PRUPE_ppa008251mg [Prunus persica]
Achn114401	1467	6028	0.9898	141.668	3379	0.9905	112.808	3806	0.9877	116.484	3634	0.9782	88.2756	3144	0.9911	87.6014	1925	0.998	61.2591	1927	0.9884	64.2763	-	-	-	gi|460380280|ref|XP_004235885.1|/1.34283e-152/PREDICTED: uncharacterized protein LOC101254582 [Solanum lycopersicum]
Achn248081	2070	6022	0.9971	100.3	4231	0.9986	100.104	4592	0.9966	99.6004	6831	0.9976	117.598	4704	0.999	92.8872	4020	0.999	90.6621	4185	0.9966	98.9291	GO:0009941//chloroplast envelope;GO:0048046//apoplast;GO:0010319//stromule;GO:0016020//membrane;GO:0005829//cytosol;GO:0009570//chloroplast stroma	GO:0050311//sulfite reductase (ferredoxin) activity;GO:0051539//4 iron, 4 sulfur cluster binding;GO:0020037//heme binding;GO:0016002//sulfite reductase activity;GO:0005507//copper ion binding	GO:0016126//sterol biosynthetic process;GO:0006833//water transport;GO:0009651//response to salt stress;GO:0006972//hyperosmotic response;GO:0007030//Golgi organization;GO:0006096//glycolysis;GO:0019761//glucosinolate biosynthetic process;GO:0046686//response to cadmium ion;GO:0009409//response to cold;GO:0009684//indoleacetic acid biosynthetic process;GO:0019344//cysteine biosynthetic process;GO…	gi|462409494|gb|EMJ14828.1|/0/hypothetical protein PRUPE_ppa001879mg [Prunus persica]
Achn120781	2382	6008	0.9966	86.9594	4443	0.9941	91.3513	6853	0.9966	129.172	7226	0.9979	108.104	4686	0.9945	80.4117	1892	0.995	37.0808	2723	0.9916	55.9377	-	GO:0008168//methyltransferase activity	GO:0032259//methylation	gi|359492139|ref|XP_002285889.2|/0/PREDICTED: probable methyltransferase PMT26-like [Vitis vinifera]
Achn233791	2100	6002	0.999	98.5384	9297	0.9995	216.822	7719	0.999	165.033	11269	0.9995	191.228	8491	0.9995	165.272	6198	0.9995	137.785	6647	0.9995	154.884	GO:0005730//nucleolus	GO:0003676//nucleic acid binding;GO:0008026//ATP-dependent helicase activity;GO:0017151//DEAD/H-box RNA helicase binding;GO:0000166//nucleotide binding	GO:0001510//RNA methylation;GO:0051604//protein maturation	gi|359490274|ref|XP_002269873.2|/0/PREDICTED: DEAD-box ATP-dependent RNA helicase 7-like [Vitis vinifera]
Achn365791	2202	6001	0.9732	93.9583	2431	0.9687	54.0689	2926	0.9687	59.6604	4482	0.9814	72.5338	3140	0.9659	58.2869	2751	0.9809	58.3235	2510	0.9641	55.777	GO:0016020//membrane	GO:0000166//nucleotide binding;GO:0019829//cation-transporting ATPase activity;GO:0043167//ion binding	-	gi|255540887|ref|XP_002511508.1|/0/H(\+)-transporting atpase plant/fungi plasma membrane type, putative [Ricinus communis]
Achn356051	1659	6001	0.9994	124.711	2675	0.9946	78.9691	2261	0.9898	61.1904	3070	0.991	65.9444	2744	0.991	67.6078	2020	0.9885	56.8427	2657	0.997	78.369	GO:0009941//chloroplast envelope;GO:0005730//nucleolus;GO:0005747//mitochondrial respiratory chain complex I;GO:0005754//mitochondrial proton-transporting ATP synthase, catalytic core;GO:0005886//plasma membrane	GO:0008270//zinc ion binding;GO:0046933//hydrogen ion transporting ATP synthase activity, rotational mechanism;GO:0050897//cobalt ion binding;GO:0005507//copper ion binding;GO:0008266//poly(U) RNA binding;GO:0005524//ATP binding	GO:0015991//ATP hydrolysis coupled proton transport;GO:0015986//ATP synthesis coupled proton transport;GO:0046686//response to cadmium ion;GO:0006200//ATP catabolic process;GO:0006979//response to oxidative stress	gi|225424142|ref|XP_002283951.1|/0/PREDICTED: ATP synthase subunit beta, mitochondrial-like [Vitis vinifera]
Achn311421	1218	5981	0.9499	169.299	5282	0.9532	212.389	6057	0.954	223.275	8280	0.9442	242.253	5898	0.9442	197.932	4122	0.9384	157.99	4984	0.9425	200.23	GO:0005634//nucleus	GO:0070628//proteasome binding;GO:0003684//damaged DNA binding;GO:0043130//ubiquitin binding	GO:0043161//proteasomal ubiquitin-dependent protein catabolic process;GO:0006289//nucleotide-excision repair	gi|358248820|ref|NP_001240201.1|/2.57861e-159/uncharacterized protein LOC100809066 [Glycine max]
Achn317441	2106	5979	0.9967	97.8811	5004	0.9976	116.369	6268	0.9972	133.629	16082	0.9976	272.125	8922	0.9943	173.166	7440	0.9972	164.924	8205	0.9972	190.642	GO:0005768//endosome;GO:0005773//vacuole;GO:0005794//Golgi apparatus;GO:0005576//extracellular region;GO:0005802//trans-Golgi network	GO:0008131//primary amine oxidase activity;GO:0005507//copper ion binding;GO:0048038//quinone binding	GO:0009308//amine metabolic process;GO:0055114//oxidation-reduction process	gi|255537059|ref|XP_002509596.1|/0/Amine oxidase [copper-containing] precursor, putative [Ricinus communis]
Achn038291	2856	5966	0.9485	72.0201	1507	0.9485	25.8425	1772	0.9671	27.857	3174	0.9471	39.6036	1886	0.9391	26.9925	1827	0.9475	29.8642	1692	0.9464	28.9895	GO:0005774//vacuolar membrane;GO:0030176//integral to endoplasmic reticulum membrane;GO:0005886//plasma membrane;GO:0005634//nucleus	GO:0046872//metal ion binding;GO:0005388//calcium-transporting ATPase activity;GO:0005524//ATP binding	GO:0010042//response to manganese ion;GO:0030026//cellular manganese ion homeostasis;GO:0006816//calcium ion transport;GO:0006754//ATP biosynthetic process;GO:0046686//response to cadmium ion;GO:0006828//manganese ion transport	gi|147858184|emb|CAN79679.1|/0/hypothetical protein VITISV_034639 [Vitis vinifera]
Achn229381	5805	5966	0.9497	35.4331	2611	0.9318	22.0285	2790	0.932	21.579	6167	0.9361	37.858	3324	0.934	23.4055	2691	0.9328	21.6412	3346	0.9323	28.2048	GO:0009505//plant-type cell wall;GO:0005794//Golgi apparatus;GO:0005774//vacuolar membrane;GO:0005576//extracellular region;GO:0005783//endoplasmic reticulum	GO:0030246//carbohydrate binding	GO:0006499//N-terminal protein myristoylation;GO:0006486//protein glycosylation	gi|255548409|ref|XP_002515261.1|/0/carboxypeptidase regulatory region-containingprotein, putative [Ricinus communis]
Achn011721	2019	5960	0.9985	101.774	3259	0.9975	79.0548	6291	0.9975	139.898	16574	0.999	292.534	928	0.9975	18.7876	3559	0.9975	82.2928	10993	0.9995	266.427	GO:0005829//cytosol;GO:0005618//cell wall;GO:0005886//plasma membrane	GO:0005524//ATP binding;GO:0051082//unfolded protein binding	GO:0006457//protein folding;GO:0009408//response to heat;GO:0046685//response to arsenic-containing substance;GO:0009644//response to high light intensity;GO:0042542//response to hydrogen peroxide;GO:0009816//defense response to bacterium, incompatible interaction	gi|255545176|ref|XP_002513649.1|/0/heat shock protein, putative [Ricinus communis]
Achn361971	2430	5959	0.9642	84.5465	2184	0.9621	44.0176	1449	0.9527	26.7727	2475	0.9551	36.2957	1932	0.944	32.4982	1383	0.956	26.5697	1419	0.9453	28.5743	GO:0005634//nucleus	GO:0005515//protein binding	GO:0048519//negative regulation of biological process;GO:0010014//meristem initiation;GO:0009909//regulation of flower development;GO:0009887//organ morphogenesis;GO:0010051//xylem and phloem pattern formation;GO:0010073//meristem maintenance;GO:0048481//ovule development;GO:0009733//response to auxin stimulus;GO:0048439//flower morphogenesis;GO:0050794//regulation of cellular process;GO:0009855/…	gi|225443952|ref|XP_002279808.1|/0/PREDICTED: auxin response factor 6-like [Vitis vinifera]
Achn380311	999	5959	0.974	205.654	5225	0.9409	256.154	7059	0.975	317.254	9764	0.9429	348.296	3581	0.962	146.52	1672	0.952	78.1341	1116	0.9079	54.6635	-	-	-	gi|460411418|ref|XP_004251109.1|/1.62654e-73/PREDICTED: uncharacterized protein LOC101249986 isoform 2 [Solanum lycopersicum]
Achn338921	1146	5956	0.9991	179.184	3192	0.9974	136.414	2155	0.9983	84.4291	3141	0.9983	97.6718	1687	0.9913	60.1713	585	0.9921	23.8309	1025	0.9974	43.7661	GO:0005634//nucleus	GO:0046983//protein dimerization activity	GO:0006355//regulation of transcription, DNA-dependent;GO:0009734//auxin mediated signaling pathway	gi|462401000|gb|EMJ06557.1|/3.78419e-165/hypothetical protein PRUPE_ppa007194mg [Prunus persica]
Achn343971	2607	5951	0.9758	78.7005	1952	0.9697	36.6707	2545	0.9682	43.8305	6934	0.9762	94.7826	2317	0.9678	36.3282	2713	0.972	48.5824	3567	0.972	66.9516	GO:0005829//cytosol	-	GO:0044707;GO:0009628//response to abiotic stimulus	gi|462422282|gb|EMJ26545.1|/0/hypothetical protein PRUPE_ppa000989mg [Prunus persica]
Achn289831	1692	5948	0.9332	121.199	8089	0.9356	234.139	2824	0.9338	74.9366	6073	0.9362	127.905	4972	0.935	120.113	73	0.8286	2.01415	2127	0.9326	61.5129	GO:0048196//plant extracellular matrix;GO:0005829//cytosol;GO:0005618//cell wall;GO:0005576//extracellular region;GO:0016020//membrane	GO:0004722//protein serine/threonine phosphatase activity;GO:0004252//serine-type endopeptidase activity	GO:0005982//starch metabolic process;GO:0009069//serine family amino acid metabolic process;GO:0010075//regulation of meristem growth;GO:0000096//sulfur amino acid metabolic process;GO:0006508//proteolysis;GO:0008652//cellular amino acid biosynthetic process;GO:0007020//microtubule nucleation;GO:0009832//plant-type cell wall biogenesis;GO:0019761//glucosinolate biosynthetic process;GO:0009827//pl…	gi|297744626|emb|CBI37888.3|/1.11386e-161/unnamed protein product [Vitis vinifera]
Achn320661	771	5942	0.9546	265.709	2900	0.9585	184.214	12577	0.9559	732.406	9855	0.9572	455.5	5631	0.9533	298.531	1806	0.9546	109.354	928	0.9494	58.8969	-	-	-	gi|255539877|ref|XP_002511003.1|/3.16742e-09/protein binding protein, putative [Ricinus communis]
Achn159051	981	5939	0.9959	208.724	2066	0.9959	103.143	2274	0.9959	104.076	1718	0.9969	62.408	2721	0.9959	113.375	2851	0.9969	135.675	534	0.949	26.6361	GO:0005737//cytoplasm	GO:0004067//asparaginase activity	GO:0033345//asparagine catabolic process via L-aspartate;GO:0006516//glycoprotein catabolic process;GO:0051604//protein maturation	gi|462419608|gb|EMJ23871.1|/1.64517e-163/hypothetical protein PRUPE_ppa008583mg [Prunus persica]
Achn356321	1887	5939	0.9984	108.51	5271	0.9974	136.805	6109	0.9921	145.354	8506	0.9968	160.635	5129	0.9947	111.101	5946	0.9984	147.104	6526	0.9968	169.229	-	GO:0004430//1-phosphatidylinositol 4-kinase activity	GO:0046854//phosphatidylinositol phosphorylation	gi|225424995|ref|XP_002267025.1|/0/PREDICTED: probable phosphatidylinositol 4-kinase type 2-beta At1g26270 isoform 1 [Vitis vinifera]
Achn114841	1896	5935	0.9557	107.922	5129	0.9488	132.487	4518	0.9557	106.989	3041	0.9504	57.1563	2650	0.9451	57.1303	1055	0.9372	25.9767	1613	0.9457	41.6289	-	GO:0051287//NAD binding;GO:0046872//metal ion binding;GO:0016619//malate dehydrogenase (oxaloacetate-decarboxylating) activity	GO:0006108//malate metabolic process;GO:0055114//oxidation-reduction process	gi|460379793|ref|XP_004235645.1|/0/PREDICTED: NADP-dependent malic enzyme, chloroplastic-like [Solanum lycopersicum]
Achn166941	4227	5919	0.9901	48.2775	1426	0.9879	16.5222	2201	0.9901	23.3785	5989	0.9946	50.4903	2551	0.9922	24.6682	2179	0.9877	24.0655	3112	0.9903	36.0252	GO:0019898//extrinsic to membrane;GO:0005829//cytosol;GO:0005634//nucleus	GO:0004521//endoribonuclease activity;GO:0003743//translation initiation factor activity;GO:0035197//siRNA binding;GO:0005515//protein binding;GO:0035198//miRNA binding	GO:0010267//production of ta-siRNAs involved in RNA interference;GO:0006346//methylation-dependent chromatin silencing;GO:0009965//leaf morphogenesis;GO:0048439//flower morphogenesis;GO:0010589//leaf proximal/distal pattern formation;GO:0048765//root hair cell differentiation;GO:0051301//cell division;GO:0006306//DNA methylation;GO:0009926//auxin polar transport;GO:0010072//primary shoot apical m…	gi|409127948|gb|AFV15377.1|/0/AGO1A [Solanum lycopersicum]
Achn006341	900	5910	0.7978	226.399	4764	0.9556	259.244	7985	0.8933	398.347	8254	0.97	326.819	5477	0.8978	248.748	1797	0.9589	93.2128	1538	0.8844	83.6205	GO:0005829//cytosol;GO:0009506//plasmodesma	-	GO:0009646//response to absence of light;GO:0010363//regulation of plant-type hypersensitive response;GO:0052542//defense response by callose deposition;GO:0009409//response to cold;GO:0009611//response to wounding;GO:0010200//response to chitin;GO:0006612//protein targeting to membrane;GO:0006944//cellular membrane fusion;GO:0043069//negative regulation of programmed cell death;GO:0030968//endop…	gi|225428883|ref|XP_002285315.1|/2.67208e-101/PREDICTED: uncharacterized protein LOC100241815 [Vitis vinifera]
Achn386881	555	5906	0.8631	366.884	23472	0.8685	2071.27	24857	0.8685	2010.88	18890	0.8685	1212.9	29588	0.8667	2179.12	17528	0.8685	1474.38	14631	0.8631	1289.97	GO:0009579//thylakoid;GO:0009507//chloroplast;GO:0090406//pollen tube;GO:0005634//nucleus;GO:0005886//plasma membrane;GO:0048046//apoplast	-	GO:0048768//root hair cell tip growth;GO:0042742//defense response to bacterium;GO:0001558//regulation of cell growth;GO:0009860//pollen tube growth;GO:0010252//auxin homeostasis;GO:0048527//lateral root development;GO:0008283//cell proliferation;GO:0046686//response to cadmium ion;GO:0040014//regulation of multicellular organism growth;GO:0007346//regulation of mitotic cell cycle;GO:0009790//emb…	gi|462419120|gb|EMJ23383.1|/9.34483e-82/hypothetical protein PRUPE_ppa009639mg [Prunus persica]
Achn172231	1776	5900	0.9972	114.535	1626	0.9938	44.8392	1394	0.9955	35.2411	3241	0.9977	65.0312	1121	0.9927	25.8001	1017	0.9961	26.733	1215	0.9921	33.4759	GO:0005829//cytosol;GO:0005730//nucleolus;GO:0009506//plasmodesma;GO:0030529//ribonucleoprotein complex	GO:0003723//RNA binding;GO:0009982//pseudouridine synthase activity	GO:0001510//RNA methylation;GO:0006396//RNA processing;GO:0006164//purine nucleotide biosynthetic process;GO:0001522//pseudouridine synthesis	gi|460373659|ref|XP_004232632.1|/0/PREDICTED: H/ACA ribonucleoprotein complex subunit 4-like [Solanum lycopersicum]
Achn383111	1011	5882	0.998	200.587	2303	0.997	111.564	2050	0.996	91.04	2116	0.9921	74.5848	2820	0.999	114.014	1853	0.998	85.5646	1811	0.998	87.6529	GO:0005886//plasma membrane	GO:0048040//UDP-glucuronate decarboxylase activity;GO:0050662//coenzyme binding;GO:0000166//nucleotide binding	GO:0044237//cellular metabolic process;GO:0042732//D-xylose metabolic process	gi|334847980|gb|AEH04658.1|/0/UDP-glucuronate decarboxylase [Camellia oleifera]
Achn328101	1134	5870	0.7557	178.465	17054	0.8369	736.535	17271	0.7566	683.807	14460	0.7584	454.403	24928	0.7575	898.531	19216	0.7575	791.079	18609	0.7575	802.988	GO:0044424//intracellular part	GO:0003676//nucleic acid binding	GO:0015995//chlorophyll biosynthetic process	gi|225440145|ref|XP_002283240.1|/3.90886e-114/PREDICTED: uncharacterized protein LOC100251643 [Vitis vinifera]
Achn086981	10884	5859	0.9902	18.5594	1394	0.9359	6.2727	1691	0.8828	6.97565	6426	0.9908	21.0396	2012	0.9398	7.55611	3159	0.9899	13.5497	3764	0.9731	16.9223	GO:0005622//intracellular	GO:0004842//ubiquitin-protein ligase activity	GO:0016567//protein ubiquitination	gi|359492508|ref|XP_002283711.2|/0/PREDICTED: E3 ubiquitin-protein ligase UPL2-like [Vitis vinifera]
Achn339131	2001	5848	0.998	100.76	5672	0.996	138.825	2131	0.987	47.8152	3930	0.9985	69.9893	1956	0.997	39.9559	2185	0.9885	50.977	4115	0.993	100.629	GO:0043231//intracellular membrane-bounded organelle	-	-	gi|359496668|ref|XP_002263304.2|/1.5834e-101/PREDICTED: uncharacterized protein LOC100249180 [Vitis vinifera]
Achn343581	3279	5842	0.8329	61.4255	2485	0.7371	37.1163	1886	0.7383	25.8244	3565	0.7295	38.744	3214	0.7347	40.0648	1576	0.7499	22.438	2360	0.6941	35.2184	GO:0005945//6-phosphofructokinase complex	GO:0003872//6-phosphofructokinase activity;GO:0047334//diphosphate-fructose-6-phosphate 1-phosphotransferase activity;GO:0005524//ATP binding	GO:0009749//response to glucose stimulus;GO:0009744//response to sucrose stimulus;GO:0009750//response to fructose stimulus;GO:0006096//glycolysis;GO:0016310//phosphorylation;GO:0015979//photosynthesis	gi|460415534|ref|XP_004253113.1|/0/PREDICTED: pyrophosphate--fructose 6-phosphate 1-phosphotransferase subunit alpha-like [Solanum lycopersicum]
Achn306461	1422	5841	0.9873	141.617	3172	0.9831	109.248	2557	0.9803	80.7348	873	0.9796	21.8776	1017	0.9838	29.2335	80	0.8277	2.6264	113	0.9395	3.88846	-	GO:0020037//heme binding;GO:0005506//iron ion binding;GO:0009055//electron carrier activity;GO:0070330//aromatase activity;GO:0018685//alkane 1-monooxygenase activity	GO:0055114//oxidation-reduction process	gi|225436277|ref|XP_002264897.1|/0/PREDICTED: cytochrome P450 94A1 [Vitis vinifera]
Achn096541	1896	5831	0.9615	106.031	3020	0.9425	78.0097	4321	0.9494	102.323	7176	0.9552	134.875	2447	0.9299	52.7539	1753	0.9615	43.1632	1391	0.9114	35.8994	-	GO:0016491//oxidoreductase activity	-	gi|225427201|ref|XP_002280253.1|/0/PREDICTED: transcription factor MYC2-like [Vitis vinifera]
Achn372351	327	5811	0.9969	612.677	4132	0.9969	618.86	3599	0.9908	494.155	3606	0.9969	392.974	3828	0.9939	478.501	2301	0.9939	328.503	2769	0.9969	414.357	GO:0005730//nucleolus;GO:0009506//plasmodesma;GO:0022627//cytosolic small ribosomal subunit;GO:0005774//vacuolar membrane;GO:0009507//chloroplast;GO:0005794//Golgi apparatus;GO:0005886//plasma membrane	GO:0003735//structural constituent of ribosome	GO:0001510//RNA methylation;GO:0006412//translation	gi|293337351|gb|ADE42971.1|/1.26201e-53/putative 40S ribosomal protein S25-1 [Gardenia jasminoides]
Achn358441	2208	5810	0.9986	90.7206	3961	0.9986	87.8589	4357	0.9964	88.5968	8698	0.9991	140.38	3299	0.9909	61.072	3329	0.9977	70.3858	4142	0.9986	91.7931	GO:0009505//plant-type cell wall;GO:0009506//plasmodesma	GO:0005515//protein binding;GO:0005199//structural constituent of cell wall	GO:0000904//cell morphogenesis involved in differentiation	gi|359484368|ref|XP_002281292.2|/0/PREDICTED: uncharacterized protein LOC100259389 [Vitis vinifera]
Achn187691	411	5809	0.9659	487.291	7564	0.9659	901.342	8420	0.9684	919.813	5634	0.9659	488.496	10372	0.9659	1031.52	1038	0.9586	117.903	1544	0.9586	183.825	GO:0034357	-	-	gi|296081701|emb|CBI20706.3|/2.03e-35/unnamed protein product [Vitis vinifera]
Achn258411	1635	5807	0.9994	122.451	1475	0.9976	44.1829	1441	0.9969	39.5709	4334	0.9963	94.462	2338	0.9969	58.4501	1442	0.9969	41.1735	2939	0.9982	87.9591	GO:0005777//peroxisome	GO:0004321//fatty-acyl-CoA synthase activity;GO:0047077;GO:0016207//4-coumarate-CoA ligase activity	GO:0009851//auxin biosynthetic process;GO:0009695//jasmonic acid biosynthetic process;GO:0055114//oxidation-reduction process	gi|462404099|gb|EMJ09656.1|/0/hypothetical protein PRUPE_ppa003893mg [Prunus persica]
Achn386861	2157	5799	0.9972	92.6897	4418	0.9968	100.313	4373	0.9944	91.0246	6314	0.9991	104.313	5105	0.9981	96.7396	3504	0.9954	75.8375	4440	0.9958	100.724	GO:0005829//cytosol;GO:0005618//cell wall;GO:0005777//peroxisome;GO:0005730//nucleolus;GO:0009506//plasmodesma	GO:0016508//long-chain-enoyl-CoA hydratase activity;GO:0003857//3-hydroxyacyl-CoA dehydrogenase activity;GO:0000166//nucleotide binding;GO:0050662//coenzyme binding;GO:0004300//enoyl-CoA hydratase activity	GO:0043161//proteasomal ubiquitin-dependent protein catabolic process;GO:0007031//peroxisome organization;GO:0051788//response to misfolded protein;GO:0080129//proteasome core complex assembly;GO:0006635//fatty acid beta-oxidation;GO:0009407//toxin catabolic process	gi|225431755|ref|XP_002270067.1|/0/PREDICTED: glyoxysomal fatty acid beta-oxidation multifunctional protein MFP-a [Vitis vinifera]
Achn122231	1095	5796	0.9982	182.492	4340	0.9982	194.113	3403	0.9982	139.533	3230	0.9973	105.117	3058	0.9982	114.152	1731	0.9982	73.7994	2415	0.9945	107.92	-	GO:0016866//intramolecular transferase activity;GO:0008466//glycogenin glucosyltransferase activity	GO:0030244//cellulose biosynthetic process	gi|462405014|gb|EMJ10478.1|/0/hypothetical protein PRUPE_ppa007588mg [Prunus persica]
Achn309871	1029	5787	0.8873	193.895	5711	0.8776	271.817	6995	0.8834	305.212	8394	0.8882	290.696	7342	0.8863	291.647	9020	0.8853	409.224	8318	0.8834	395.551	GO:0016020//membrane;GO:0009536//plastid	-	GO:0006623//protein targeting to vacuole;GO:0016192//vesicle-mediated transport	gi|462411607|gb|EMJ16656.1|/1.63593e-100/hypothetical protein PRUPE_ppa006404mg [Prunus persica]
Achn004491	1263	5786	0.9501	157.944	4073	0.9485	157.94	4015	0.947	142.729	4342	0.9485	122.51	3824	0.9493	123.758	2441	0.9485	90.2266	3323	0.9477	128.744	GO:0005829//cytosol;GO:0009506//plasmodesma	GO:0005525//GTP binding	GO:0006623//protein targeting to vacuole;GO:0009651//response to salt stress;GO:0006096//glycolysis;GO:0006094//gluconeogenesis;GO:0046686//response to cadmium ion	gi|225444063|ref|XP_002263885.1|/0/PREDICTED: obg-like ATPase 1 [Vitis vinifera]
Achn203191	840	5780	0.9655	237.234	2376	0.9655	138.531	3146	0.956	168.155	2828	0.9655	119.974	2954	0.9679	143.744	1807	0.9619	100.427	1636	0.956	95.3022	GO:0005618//cell wall;GO:0005739//mitochondrion;GO:0009570//chloroplast stroma;GO:0005773//vacuole;GO:0005886//plasma membrane;GO:0048046//apoplast	GO:0005507//copper ion binding;GO:0004807//triose-phosphate isomerase activity	GO:0009651//response to salt stress;GO:0044262//cellular carbohydrate metabolic process;GO:0006096//glycolysis;GO:0010043//response to zinc ion;GO:0046686//response to cadmium ion	gi|147784332|emb|CAN70587.1|/1.44738e-123/hypothetical protein VITISV_041523 [Vitis vinifera]
Achn386991	2235	5777	0.9987	89.1155	5936	0.9982	130.076	5107	0.9897	102.593	10871	0.9982	173.332	6938	0.9987	126.887	6680	0.9982	139.53	7380	0.9893	161.576	GO:0000794//condensed nuclear chromosome;GO:0031461//cullin-RING ubiquitin ligase complex;GO:0009941//chloroplast envelope;GO:0005819//spindle;GO:0009524//phragmoplast	GO:0031625//ubiquitin protein ligase binding	GO:0009753//response to jasmonic acid stimulus;GO:0006511//ubiquitin-dependent protein catabolic process;GO:0042752//regulation of circadian rhythm;GO:0010265//SCF complex assembly;GO:0009733//response to auxin stimulus;GO:0009793//embryo development ending in seed dormancy	gi|225432272|ref|XP_002272195.1|/0/PREDICTED: cullin-1 isoform 1 [Vitis vinifera]
Achn139961	2793	5769	0.9996	71.2128	593	0.9939	10.3983	351	0.9044	5.64242	986	0.9989	12.5803	430	0.9871	6.29298	244	0.9925	4.07839	343	0.9083	6.00928	GO:0005737//cytoplasm	GO:0003825//alpha,alpha-trehalose-phosphate synthase (UDP-forming) activity;GO:0004805//trehalose-phosphatase activity	GO:0051301//cell division;GO:0005992//trehalose biosynthetic process;GO:0009664//plant-type cell wall organization;GO:0009832//plant-type cell wall biogenesis;GO:0010182//sugar mediated signaling pathway;GO:0009793//embryo development ending in seed dormancy	gi|386368301|gb|AFJ06909.1|/0/trehalose-6-phosphate synthase [Camellia sinensis]
Achn232611	2496	5749	0.9728	79.4102	4363	0.9732	85.6092	3278	0.9527	58.9649	5586	0.9708	79.7521	4541	0.9724	74.3645	3443	0.9724	64.3965	4160	0.9732	81.5545	GO:0009507//chloroplast;GO:0030126//COPI vesicle coat	GO:0005198//structural molecule activity	GO:0016192//vesicle-mediated transport;GO:0006886//intracellular protein transport	gi|359475304|ref|XP_003631645.1|/0/PREDICTED: coatomer subunit gamma-2-like [Vitis vinifera]
Achn284591	1740	5747	0.9983	113.873	2191	0.9937	61.6699	2948	0.9971	76.069	4041	0.9994	82.761	2337	0.9983	54.8995	1682	0.9954	45.1281	1685	0.9879	47.386	GO:0005737//cytoplasm	GO:0003700//sequence-specific DNA binding transcription factor activity	GO:0006355//regulation of transcription, DNA-dependent	gi|462397124|gb|EMJ02923.1|/0/hypothetical protein PRUPE_ppa003310mg [Prunus persica]
Achn279561	2643	5741	0.9947	74.8892	3429	0.9947	63.5405	2641	0.9962	44.8643	6269	0.9947	84.5254	3065	0.9962	47.4015	3088	0.9966	54.5444	4087	0.9962	75.667	-	-	-	gi|147846477|emb|CAN81663.1|/0/hypothetical protein VITISV_041174 [Vitis vinifera]
Achn053351	1092	5739	0.9991	181.193	1973	0.9899	88.488	3857	0.9973	158.583	2507	0.9982	81.8121	1445	0.989	54.0884	347	0.957	14.8346	167	0.9386	7.48329	GO:0031225//anchored to membrane;GO:0005576//extracellular region	GO:0046872//metal ion binding;GO:0004222//metalloendopeptidase activity	GO:0030968//endoplasmic reticulum unfolded protein response;GO:0009693//ethylene biosynthetic process;GO:0010200//response to chitin;GO:0006508//proteolysis	gi|255558368|ref|XP_002520211.1|/5.66911e-131/Metalloendoproteinase 1 precursor, putative [Ricinus communis]
Achn357461	927	5734	0.7303	213.259	3123	0.7303	164.996	3504	0.8166	169.712	6242	0.7292	239.955	2290	0.726	100.975	2998	0.7238	150.981	2329	0.7357	122.939	GO:0005886//plasma membrane	GO:0008270//zinc ion binding;GO:0003676//nucleic acid binding	-	gi|460403908|ref|XP_004247428.1|/3.02181e-79/PREDICTED: uncharacterized protein OsI_027940-like [Solanum lycopersicum]
Achn058881	1914	5729	0.9937	103.197	364	0.9707	9.31407	390	0.9415	9.14855	549	0.9754	10.2215	457	0.976	9.75962	662	0.9723	16.1468	477	0.9786	12.1948	-	GO:0008422//beta-glucosidase activity	GO:0005975//carbohydrate metabolic process	gi|118486349|gb|ABK95015.1|/0/unknown [Populus trichocarpa]
Achn328571	1785	5729	0.9725	110.655	2654	0.972	72.8187	4417	0.9709	111.101	7471	0.972	149.151	4311	0.9731	98.7185	3442	0.9703	90.0208	2699	0.972	73.9884	GO:0005634//nucleus;GO:0005886//plasma membrane	GO:0005515//protein binding	GO:0009651//response to salt stress;GO:0009860//pollen tube growth;GO:0034613//cellular protein localization;GO:0009827//plant-type cell wall modification	gi|460388212|ref|XP_004239763.1|/0/PREDICTED: ankyrin repeat-containing protein At3g12360-like [Solanum lycopersicum]
Achn093941	909	5726	0.9857	217.178	72	0.7734	3.87926	98	0.9593	4.84052	141	0.8966	5.52766	66	0.934	2.96783	32	0.7107	1.64345	15	0.4972	0.80747	GO:0005737//cytoplasm	GO:0005515//protein binding;GO:0004512//inositol-3-phosphate synthase activity	GO:0016036//cellular response to phosphate starvation;GO:0042542//response to hydrogen peroxide;GO:0009793//embryo development ending in seed dormancy;GO:0010264//myo-inositol hexakisphosphate biosynthetic process;GO:0051607//defense response to virus;GO:0050832//defense response to fungus;GO:0042742//defense response to bacterium;GO:0015996//chlorophyll catabolic process;GO:0009644//response to …	gi|14548099|sp|Q9SSV4.1|INO1_NICPA/4.30868e-123/RecName: Full=Inositol-3-phosphate synthase; Short=MIP synthase; AltName: Full=Myo-inositol 1-phosphate synthase; Short=IPS; Short=MI-1-P synthase
Achn160131	2409	5723	0.9992	81.906	1669	0.9983	33.9312	1501	0.9958	27.9752	2818	0.9979	41.686	1538	0.9975	26.0963	1651	0.9983	31.9949	2220	0.9954	45.0936	GO:0005829//cytosol;GO:0009507//chloroplast	-	GO:0022402//cell cycle process;GO:0044260;GO:0048610//cellular process involved in reproduction;GO:0090304;GO:0007059//chromosome segregation;GO:0044707	gi|359476152|ref|XP_002282819.2|/0/PREDICTED: uncharacterized protein LOC100260975 [Vitis vinifera]
Achn118391	564	5719	0.9982	349.599	3066	0.9982	266.24	2907	0.9982	231.417	2974	0.9982	187.909	2603	0.9982	188.649	1477	0.9965	122.256	1880	0.9982	163.109	GO:0009295//nucleoid;GO:0009506//plasmodesma;GO:0000311//plastid large ribosomal subunit;GO:0009941//chloroplast envelope;GO:0009535//chloroplast thylakoid membrane;GO:0009570//chloroplast stroma	GO:0003735//structural constituent of ribosome	GO:0006412//translation;GO:0042742//defense response to bacterium	gi|548746|sp|P36688.1|RK12_NICSY/2.00254e-71/RecName: Full=50S ribosomal protein L12, chloroplastic; AltName: Full=CL12; Flags: Precursor
Achn077941	1857	5714	0.9989	106.086	2635	0.9973	69.4942	2287	0.9973	55.2947	3940	0.9984	75.6084	2933	0.9935	64.5593	2101	0.9973	52.8183	2677	0.9952	70.54	GO:0005739//mitochondrion;GO:0009506//plasmodesma;GO:0009505//plant-type cell wall;GO:0005774//vacuolar membrane;GO:0005789//endoplasmic reticulum membrane;GO:0005794//Golgi apparatus;GO:0005886//plasma membrane	GO:0016757//transferase activity, transferring glycosyl groups	GO:0030244//cellulose biosynthetic process;GO:0009409//response to cold;GO:0006364//rRNA processing	gi|359480291|ref|XP_002272576.2|/0/PREDICTED: dolichyl-diphosphooligosaccharide--protein glycosyltransferase subunit 2-like [Vitis vinifera]
Achn166171	834	5702	0.9976	235.716	1514	0.9904	88.9078	768	0.9904	41.3452	3208	0.9952	137.074	998	0.9868	48.9129	942	0.9892	52.7297	2235	0.9976	131.133	GO:0005773//vacuole;GO:0005886//plasma membrane;GO:0016021//integral to membrane;GO:0009507//chloroplast	GO:0005215//transporter activity	GO:0009269//response to desiccation;GO:0006833//water transport;GO:0006970//response to osmotic stress;GO:0080170//hydrogen peroxide transmembrane transport;GO:0009737//response to abscisic acid stimulus	gi|459021428|gb|AGG39693.1|/1.04839e-141/aquaporin protein AQU15 [Camellia sinensis]
Achn192411	693	5700	0.886	283.576	2566	0.8846	181.344	2700	0.8889	174.928	3053	0.8817	156.993	1680	0.8788	99.0912	572	0.8745	38.533	955	0.8701	67.4325	GO:0005886//plasma membrane	-	-	gi|225441325|ref|XP_002276334.1|/2.39184e-55/PREDICTED: probable calcium-binding protein CML35 [Vitis vinifera]
Achn246481	5976	5691	0.8696	32.8327	4689	0.6141	38.4282	4915	0.6511	36.9269	6112	0.7666	36.4467	4846	0.5472	33.146	3282	0.5072	25.6388	3678	0.5405	30.1162	GO:0005794//Golgi apparatus	GO:0016301//kinase activity;GO:0032550;GO:0035091//phosphatidylinositol binding;GO:0008536//Ran GTPase binding;GO:0046872//metal ion binding;GO:0032559;GO:0043168;GO:0003682//chromatin binding	GO:0009827//plant-type cell wall modification;GO:0007165//signal transduction;GO:0009860//pollen tube growth	gi|359477742|ref|XP_002281342.2|/0/PREDICTED: uncharacterized protein LOC100254552 [Vitis vinifera]
Achn132911	2385	5689	0.9816	82.2387	1283	0.9799	26.3462	1804	0.9795	33.9608	4193	0.9807	62.6502	1541	0.9799	26.4103	2078	0.9799	40.675	2470	0.9799	50.6766	GO:0005829//cytosol;GO:0005774//vacuolar membrane;GO:0009507//chloroplast;GO:0005794//Golgi apparatus;GO:0005783//endoplasmic reticulum	GO:0016491//oxidoreductase activity;GO:0005524//ATP binding	GO:0034976//response to endoplasmic reticulum stress;GO:0006457//protein folding;GO:0030244//cellulose biosynthetic process;GO:0006857//oligopeptide transport;GO:0009408//response to heat;GO:0009627//systemic acquired resistance;GO:0048193//Golgi vesicle transport;GO:0009644//response to high light intensity;GO:0042542//response to hydrogen peroxide	gi|462413207|gb|EMJ18256.1|/0/hypothetical protein PRUPE_ppa001147mg [Prunus persica]
Achn347661	3927	5688	0.9819	49.9376	338	0.9203	4.21537	250	0.8905	2.8583	712	0.9766	6.46108	267	0.9071	2.77913	68	0.5859	0.808385	195	0.6644	2.42981	GO:0000148//1,3-beta-D-glucan synthase complex	GO:0003843//1,3-beta-D-glucan synthase activity	GO:0000226//microtubule cytoskeleton organization;GO:0006346//methylation-dependent chromatin silencing;GO:0031048//chromatin silencing by small RNA;GO:0007267//cell-cell signaling;GO:0000911//cytokinesis by cell plate formation;GO:0051567//histone H3-K9 methylation;GO:0006944//cellular membrane fusion;GO:0009556//microsporogenesis;GO:0006075//(1->3)-beta-D-glucan biosynthetic process;GO:0035196/…	gi|470118003|ref|XP_004295133.1|/0/PREDICTED: callose synthase 3-like [Fragaria vesca subsp. vesca]
Achn288311	684	5679	0.867	286.249	2648	0.867	189.602	3518	0.867	230.924	3633	0.8655	189.276	2862	0.8655	171.03	1990	0.864	135.821	2070	0.8553	148.086	GO:0048046//apoplast;GO:0010319//stromule;GO:0009570//chloroplast stroma;GO:0005739//mitochondrion	GO:0051920//peroxiredoxin activity;GO:0004601//peroxidase activity	GO:0009750//response to fructose stimulus;GO:0031348//negative regulation of defense response;GO:0019684//photosynthesis, light reaction;GO:0006098//pentose-phosphate shunt;GO:0009595//detection of biotic stimulus;GO:0009867//jasmonic acid mediated signaling pathway;GO:0009697//salicylic acid biosynthetic process;GO:0006833//water transport;GO:0009862//systemic acquired resistance, salicylic acid…	gi|255578581|ref|XP_002530152.1|/1.90213e-105/peroxiredoxins, prx-1, prx-2, prx-3, putative [Ricinus communis]
Achn230561	1719	5676	1.0029	113.84	90	0.95	2.56417	809	0.9959	21.1301	185	0.9703	3.83515	36	0.4218	0.856023	14	0.3636	0.380209	3	0.0524	0.0853973	GO:0005576//extracellular region	GO:0005507//copper ion binding;GO:0008447//L-ascorbate oxidase activity	GO:0055114//oxidation-reduction process	gi|224081180|ref|XP_002306323.1|/0/predicted protein [Populus trichocarpa]
Achn178991	1731	5663	0.9948	112.792	194	0.9804	5.48889	76	0.8868	1.97127	44	0.8943	0.905819	25	0.3547	0.590339	-	-	-	4	0.104	0.113074	GO:0005829//cytosol;GO:0005634//nucleus	GO:0004564//beta-fructofuranosidase activity;GO:0033926	GO:0008152//metabolic process	gi|224080572|ref|XP_002306166.1|/0/predicted protein [Populus trichocarpa]
Achn051451	195	5652	0.9949	999.301	111733	0.9949	28062.5	205175	0.9949	47241	188915	0.9949	34523.7	155059	0.9949	32502.8	319462	0.9949	76481.2	149692	0.9949	37563.2	-	-	-	gi|1171034|sp|P43389.1|MT3_ACTDE/1.95153e-33/RecName: Full=Metallothionein-like protein type 3
Achn287691	1875	5650	0.9995	103.89	4261	0.9989	111.299	4863	0.9963	116.448	7723	0.9989	146.781	5956	0.9989	129.841	6417	0.9995	159.772	5806	0.9984	151.522	GO:0009536//plastid;GO:0017119//Golgi transport complex;GO:0005802//trans-Golgi network;GO:0005576//extracellular region;GO:0005783//endoplasmic reticulum;GO:0005887//integral to plasma membrane	GO:0005509//calcium ion binding;GO:0005515//protein binding;GO:0009940//amino-terminal vacuolar sorting propeptide binding	GO:0006623//protein targeting to vacuole;GO:0006896//Golgi to vacuole transport;GO:0006487//protein N-linked glycosylation	gi|359481218|ref|XP_002267833.2|/0/PREDICTED: vacuolar-sorting receptor 1-like [Vitis vinifera]
Achn194541	2841	5642	0.9652	68.4684	6031	0.9662	103.968	3668	0.9652	57.9679	19262	0.9824	241.611	1276	0.9616	18.3585	3052	0.9637	50.1514	11210	0.9842	193.078	GO:0005829//cytosol;GO:0009941//chloroplast envelope;GO:0009570//chloroplast stroma;GO:0005634//nucleus	GO:0005524//ATP binding;GO:0016887//ATPase activity;GO:0005515//protein binding	GO:0034976//response to endoplasmic reticulum stress;GO:0006457//protein folding;GO:0010286//heat acclimation;GO:0045727//positive regulation of translation;GO:0043335//protein unfolding;GO:0034605//cellular response to heat;GO:0009644//response to high light intensity;GO:0042542//response to hydrogen peroxide	gi|225457237|ref|XP_002284179.1|/0/PREDICTED: chaperone protein ClpB1 [Vitis vinifera]
Achn251451	1974	5639	0.8911	98.4881	155	0.7984	3.8456	145	0.8065	3.298	138	0.7791	2.49125	209	0.7513	4.32771	33	0.6915	0.780435	102	0.7102	2.52844	-	-	-	gi|225437795|ref|XP_002281632.1|/0/PREDICTED: uncharacterized protein LOC100255480 isoform 1 [Vitis vinifera]
Achn343701	1698	5638	0.8557	114.476	3648	0.8027	105.22	2970	0.8009	78.5323	4328	0.7992	90.8313	2263	0.798	54.4761	530	0.7909	14.5716	1432	0.7951	41.2671	GO:0009522//photosystem I;GO:0016021//integral to membrane;GO:0009941//chloroplast envelope;GO:0009535//chloroplast thylakoid membrane;GO:0009570//chloroplast stroma;GO:0010319//stromule;GO:0048046//apoplast	GO:0051287//NAD binding;GO:0047100//glyceraldehyde-3-phosphate dehydrogenase (NADP+) (phosphorylating) activity;GO:0050661//NADP binding	GO:0055114//oxidation-reduction process;GO:0009744//response to sucrose stimulus;GO:0009416//response to light stimulus;GO:0009409//response to cold;GO:0006006//glucose metabolic process;GO:0015979//photosynthesis;GO:0046686//response to cadmium ion	gi|381393062|gb|AFG28405.1|/0/glyceraldehyde-3-phosphate dehydrogenase B [Pyrus x bretschneideri]
Achn158351	645	5626	0.9984	300.724	485	0.9953	36.8266	2295	0.9969	159.754	1143	0.9984	63.1499	807	0.9984	51.1414	42	0.9535	3.0399	33	0.8977	2.50353	-	-	-	gi|255545130|ref|XP_002513626.1|/1.53809e-50/conserved hypothetical protein [Ricinus communis]
Achn184941	2130	5625	0.9474	91.0482	1356	0.9465	31.1789	3835	0.9502	80.8379	2787	0.9606	46.6276	1326	0.9437	25.4462	1657	0.9624	36.3173	1373	0.9437	31.5421	GO:0005789//endoplasmic reticulum membrane	GO:0003958//NADPH-hemoprotein reductase activity;GO:0005506//iron ion binding;GO:0010181//FMN binding	GO:0009698//phenylpropanoid metabolic process;GO:0055114//oxidation-reduction process	gi|359485011|ref|XP_002270732.2|/0/PREDICTED: NADPH--cytochrome P450 reductase-like [Vitis vinifera]
Achn023451	2406	5621	0.9954	80.5465	1832	0.9742	37.2915	1291	0.9738	24.0913	1588	0.9709	23.5202	2224	0.9892	37.7831	2338	0.9846	45.3648	2348	0.9705	47.7531	GO:0005773//vacuole	GO:0016871//cycloartenol synthase activity	GO:0009555//pollen development;GO:0010027//thylakoid membrane organization;GO:0008152//metabolic process	gi|225445640|ref|XP_002264289.1|/0/PREDICTED: cycloartenol Synthase isoform 1 [Vitis vinifera]
Achn202691	5205	5617	0.9771	37.2059	1405	0.9606	13.2201	1312	0.9431	11.3173	3606	0.9764	24.6883	1573	0.9577	12.3528	2368	0.9775	21.2389	2405	0.9671	22.6096	-	-	-	gi|359486527|ref|XP_002274774.2|/0/PREDICTED: uncharacterized protein LOC100240985 [Vitis vinifera]
Achn243811	2559	5617	0.9515	75.6768	2795	0.9492	53.4923	2717	0.9492	47.6704	5142	0.9492	71.6057	2648	0.9515	42.2967	2910	0.9492	53.0876	3269	0.9492	62.5092	GO:0031359//integral to chloroplast outer membrane;GO:0005774//vacuolar membrane;GO:0010006//Toc complex;GO:0005886//plasma membrane	GO:0015450//P-P-bond-hydrolysis-driven protein transmembrane transporter activity	GO:0048598//embryonic morphogenesis;GO:0009658//chloroplast organization;GO:0048481//ovule development;GO:0045037//protein import into chloroplast stroma	gi|225434863|ref|XP_002280661.1|/0/PREDICTED: protein TOC75-3, chloroplastic-like [Vitis vinifera]
Achn245531	1059	5615	0.9991	182.803	1362	0.9934	62.9885	1289	0.9915	54.6495	1503	0.9915	50.5765	730	0.9726	28.1764	23	0.6506	1.01392	106	0.9736	4.89789	GO:0005576//extracellular region	GO:0004091//carboxylesterase activity	-	gi|224130466|ref|XP_002320844.1|/3.98218e-150/predicted protein [Populus trichocarpa]
Achn044811	4875	5612	0.9721	39.6891	1225	0.9149	12.3067	1595	0.9493	14.6898	2840	0.9358	20.7601	1615	0.9085	13.5412	1987	0.9348	19.028	1797	0.9255	18.0373	-	-	-	gi|225440992|ref|XP_002277401.1|/0/PREDICTED: transcriptional activator DEMETER-like [Vitis vinifera]
Achn219111	2196	5606	0.786	88.0135	3644	0.786	81.2692	2668	0.786	54.5485	3939	0.8274	63.9204	3614	0.786	67.269	2594	0.8675	55.1452	4329	0.7869	96.4615	GO:0005829//cytosol	GO:0003743//translation initiation factor activity	GO:0006413//translational initiation	gi|359497369|ref|XP_002264089.2|/0/PREDICTED: eukaryotic translation initiation factor 3 subunit D-like [Vitis vinifera]
Achn379981	1518	5605	0.8063	127.301	1850	0.8057	59.687	1677	0.803	49.601	2582	0.8024	60.6136	1718	0.8011	46.2605	1641	0.8017	50.4669	1869	0.7925	60.2472	GO:0005618//cell wall;GO:0005749//mitochondrial respiratory chain complex II;GO:0005794//Golgi apparatus	GO:0050897//cobalt ion binding;GO:0005524//ATP binding;GO:0050660//flavin adenine dinucleotide binding;GO:0008177//succinate dehydrogenase (ubiquinone) activity	GO:0006099//tricarboxylic acid cycle;GO:0006121//mitochondrial electron transport, succinate to ubiquinone	gi|462397540|gb|EMJ03208.1|/0/hypothetical protein PRUPE_ppa002787mg [Prunus persica]
Achn287871	1521	5605	0.9993	127.05	5914	0.9993	190.429	8521	0.9993	251.531	7708	0.9987	180.592	5345	0.9993	143.641	5038	0.9993	154.632	3182	0.9974	102.369	-	GO:0008168//methyltransferase activity	GO:0048193//Golgi vesicle transport;GO:0006944//cellular membrane fusion;GO:0032259//methylation	gi|225439570|ref|XP_002264939.1|/0/PREDICTED: uncharacterized protein LOC100263765 [Vitis vinifera]
Achn288361	1074	5600	0.9972	179.768	93976	0.9991	4285.41	86251	0.9991	3605.7	30742	0.9991	1020.03	54046	0.9991	2056.92	28406	0.9991	1234.74	58124	0.9991	2648.2	GO:0044428//nuclear part;GO:0044434	GO:0016787//hydrolase activity	GO:0006508//proteolysis	gi|146215992|gb|ABQ10198.1|/5.44983e-179/actinidin Act4b [Actinidia eriantha]
Achn196191	5472	5599	0.9825	35.2771	2903	0.9251	25.9825	3316	0.905	27.2081	4099	0.9806	26.6943	2894	0.9225	21.6178	3252	0.9803	27.7443	3137	0.9523	28.0522	GO:0043231//intracellular membrane-bounded organelle;GO:0005737//cytoplasm	-	-	gi|359473809|ref|XP_002264994.2|/0/PREDICTED: uncharacterized protein LOC100254102 [Vitis vinifera]
Achn026511	741	5592	0.9285	260.182	3387	0.9217	223.86	3311	0.9244	200.618	3575	0.9285	171.927	3233	0.9366	178.339	1870	0.9622	117.813	1996	0.9231	131.808	GO:0005730//nucleolus;GO:0005886//plasma membrane;GO:0022625//cytosolic large ribosomal subunit	GO:0003735//structural constituent of ribosome	GO:0006412//translation	gi|224063657|ref|XP_002301250.1|/1.36476e-115/predicted protein [Populus trichocarpa]
Achn063761	600	5590	0.89	321.21	4124	0.8883	336.626	4348	0.8767	325.363	3520	0.89	209.063	4537	0.8883	309.084	2945	0.8833	229.142	2589	0.8883	211.145	GO:0015935//small ribosomal subunit	GO:0003735//structural constituent of ribosome;GO:0003723//RNA binding	GO:0006412//translation	gi|460407430|ref|XP_004249155.1|/1.6998e-90/PREDICTED: 40S ribosomal protein S5-2-like [Solanum lycopersicum]
Achn240251	1674	5590	0.9982	115.129	14486	0.9994	423.812	5080	0.9982	136.25	6253	0.9994	133.113	10659	0.9982	260.267	4451	0.997	124.129	12834	0.9982	375.151	-	GO:0016157//sucrose synthase activity	GO:0009058//biosynthetic process;GO:0005985//sucrose metabolic process	gi|67845751|emb|CAI56307.1|/0/sucrose synthase [Coffea canephora]
Achn138391	4071	5589	0.945	47.3327	3133	0.5625	37.6911	3313	0.4426	36.5384	3984	0.6288	34.8742	3067	0.4512	30.7944	2137	0.3628	24.5061	2042	0.4549	24.5445	GO:0071944//cell periphery	GO:0005488//binding	-	gi|359473366|ref|XP_002273996.2|/0/PREDICTED: uncharacterized protein LOC100250008 [Vitis vinifera]
Achn054581	1908	5583	0.9984	100.883	70	0.8522	1.7968	276	0.9963	6.49472	479	0.9969	8.94629	109	0.9638	2.33511	12	0.3239	0.293611	-	-	-	GO:0009506//plasmodesma;GO:0009505//plant-type cell wall	GO:0005515//protein binding;GO:0003824//catalytic activity	GO:0048767//root hair elongation;GO:0048527//lateral root development;GO:0009826//unidimensional cell growth;GO:0000904//cell morphogenesis involved in differentiation	gi|255546868|ref|XP_002514492.1|/0/LRX2, putative [Ricinus communis]
Achn137051	3612	5580	0.9994	53.2617	3073	0.9994	41.6672	2397	0.9992	29.7954	5903	0.9994	58.2386	2313	0.9989	26.175	2257	0.9992	29.1712	2485	0.9994	33.6649	GO:0043234//protein complex;GO:0005886//plasma membrane;GO:0016021//integral to membrane;GO:0005768//endosome	GO:0042803//protein homodimerization activity;GO:0005496//steroid binding;GO:0004903//growth hormone receptor activity;GO:0004709//MAP kinase kinase kinase activity;GO:0005524//ATP binding;GO:0046982//protein heterodimerization activity;GO:0004721//phosphoprotein phosphatase activity	GO:0048767//root hair elongation;GO:0000271//polysaccharide biosynthetic process;GO:0043481//anthocyanin accumulation in tissues in response to UV light;GO:0009825//multidimensional cell growth;GO:0000186//activation of MAPKK activity;GO:1900140//regulation of seedling development;GO:0010584//pollen exine formation;GO:0009647//skotomorphogenesis;GO:0009911//positive regulation of flower developme…	gi|29427825|sp|Q8L899.1|BRI1_SOLPE/0/RecName: Full=Systemin receptor SR160; AltName: Full=Brassinosteroid LRR receptor kinase; Flags: Precursor
Achn054411	1182	5578	0.989	162.701	2699	0.989	111.832	5003	0.8756	190.039	2415	0.8841	72.8091	2197	0.8401	75.9751	692	0.9332	27.3312	1209	0.8723	50.0504	-	GO:0004478//methionine adenosyltransferase activity;GO:0046872//metal ion binding;GO:0005524//ATP binding	GO:0006556//S-adenosylmethionine biosynthetic process;GO:0006730//one-carbon metabolic process	gi|147791974|emb|CAN75334.1|/0/hypothetical protein VITISV_002362 [Vitis vinifera]
Achn114561	6477	5577	0.9788	29.6863	1630	0.9739	12.3252	2510	0.9517	17.3992	7737	0.9944	42.5681	2629	0.9725	16.5911	3979	0.9768	28.6794	4168	0.9705	31.4886	GO:0016020//membrane;GO:0009505//plant-type cell wall;GO:0009507//chloroplast;GO:0005829//cytosol;GO:0005681//spliceosomal complex	GO:0016157//sucrose synthase activity	GO:0009630//gravitropism;GO:0006499//N-terminal protein myristoylation;GO:0000226//microtubule cytoskeleton organization;GO:0006346//methylation-dependent chromatin silencing;GO:0019375//galactolipid biosynthetic process;GO:0007267//cell-cell signaling;GO:0010431//seed maturation;GO:0000911//cytokinesis by cell plate formation;GO:0005986//sucrose biosynthetic process;GO:0010050//vegetative phase …	gi|452823279|gb|EME30291.1|/0/pre-mRNA-processing factor 8 [Galdieria sulphuraria]
Achn035061	3099	5566	0.9332	61.9228	2041	0.9338	32.2553	2218	0.9322	32.1343	4326	0.9322	49.7452	2220	0.9329	29.2813	2018	0.9319	30.3997	2802	0.9284	44.2431	GO:0005829//cytosol;GO:0005739//mitochondrion;GO:0009507//chloroplast	GO:0004832//valine-tRNA ligase activity;GO:0002161//aminoacyl-tRNA editing activity;GO:0005524//ATP binding	GO:0006438//valyl-tRNA aminoacylation;GO:0006450//regulation of translational fidelity;GO:0009793//embryo development ending in seed dormancy	gi|297741117|emb|CBI31848.3|/0/unnamed protein product [Vitis vinifera]
Achn257861	1389	5564	0.9971	138.106	6113	0.9978	215.542	6022	0.9971	194.656	5964	0.9921	153.011	4510	0.9964	132.719	926	0.995	31.1228	4005	0.9935	141.091	-	GO:0005524//ATP binding	-	gi|462417452|gb|EMJ22189.1|/0/hypothetical protein PRUPE_ppa005158mg [Prunus persica]
Achn358661	1146	5562	0.8115	167.33	3694	0.5873	157.867	3372	0.5689	132.109	4179	0.6614	129.949	4186	0.6283	149.305	2960	0.6318	120.581	3045	0.6038	130.017	GO:0043231//intracellular membrane-bounded organelle;GO:0044444//cytoplasmic part;GO:0016020//membrane	GO:0097159//organic cyclic compound binding	-	gi|224122412|ref|XP_002318827.1|/2.20944e-64/predicted protein [Populus trichocarpa]
Achn245961	4041	5561	0.9795	47.4452	2969	0.9802	35.9833	2052	0.9701	22.7991	6459	0.9837	56.959	3327	0.9777	33.6529	3261	0.977	37.6732	4681	0.9765	56.6825	GO:0005634//nucleus	-	GO:0006633//fatty acid biosynthetic process;GO:0009751//response to salicylic acid stimulus;GO:0002213//defense response to insect;GO:0001676//long-chain fatty acid metabolic process	gi|24461867|gb|AAN62354.1|AF506028_23/0/CTV.22 [Citrus trifoliata]
Achn334511	1950	5554	0.9995	98.1974	5520	0.9995	138.639	8641	0.9995	198.957	15014	0.9995	274.377	7795	0.9995	163.396	9265	0.9995	221.81	7200	0.9995	180.675	GO:0009507//chloroplast	-	-	gi|460404501|ref|XP_004247720.1|/0/PREDICTED: uncharacterized protein L728-like [Solanum lycopersicum]
Achn071011	1440	5548	0.9903	132.832	427	0.9181	14.5226	2190	0.9854	68.2828	1174	0.9243	29.053	667	0.9181	18.9331	293	0.9194	9.49894	347	0.9069	11.7914	GO:0005774//vacuolar membrane;GO:0009507//chloroplast;GO:0005777//peroxisome;GO:0005730//nucleolus;GO:0005829//cytosol;GO:0005886//plasma membrane;GO:0005739//mitochondrion	GO:0003988//acetyl-CoA C-acyltransferase activity	GO:0051788//response to misfolded protein;GO:0009611//response to wounding;GO:0006635//fatty acid beta-oxidation;GO:0043161//proteasomal ubiquitin-dependent protein catabolic process;GO:0009407//toxin catabolic process;GO:0080129//proteasome core complex assembly;GO:0009695//jasmonic acid biosynthetic process;GO:0010111//glyoxysome organization;GO:0009789//positive regulation of abscisic acid med…	gi|462396404|gb|EMJ02203.1|/0/hypothetical protein PRUPE_ppa005303mg [Prunus persica]
Achn021421	360	5542	0.9972	530.753	13605	0.9972	1850.87	13720	0.9972	1711.12	7554	0.9972	747.757	13841	0.9972	1571.53	3545	0.9972	459.71	3751	0.9944	509.851	-	-	-	gi|224119438|ref|XP_002318072.1|/4.08517e-23/predicted protein [Populus trichocarpa]
Achn389411	10248	5539	0.9607	18.6346	4323	0.9462	20.6598	4824	0.9479	21.1348	12364	0.9599	42.9938	7409	0.9456	29.5515	24415	0.9539	111.221	10995	0.9544	52.4995	-	-	-	gi|359488809|ref|XP_002272929.2|/0/PREDICTED: uncharacterized protein LOC100264483 [Vitis vinifera]
Achn317561	1245	5538	0.9992	153.36	2850	0.9968	112.113	3939	0.9984	142.052	7910	0.9968	226.409	2540	0.9952	83.3918	2641	0.9944	99.0305	2431	0.9976	95.5465	GO:0005829//cytosol	GO:0020037//heme binding;GO:0016705//oxidoreductase activity, acting on paired donors, with incorporation or reduction of molecular oxygen;GO:0004497//monooxygenase activity;GO:0005506//iron ion binding;GO:0009055//electron carrier activity	GO:0046686//response to cadmium ion;GO:0055114//oxidation-reduction process	gi|224071579|ref|XP_002303525.1|/0/predicted protein [Populus trichocarpa]
Achn221321	5733	5528	0.9738	33.2441	759	0.9585	6.48395	932	0.9569	7.299	3909	0.9733	24.298	1918	0.9688	13.6749	5923	0.9752	48.2314	3895	0.9707	33.2449	GO:0009506//plasmodesma;GO:0000148//1,3-beta-D-glucan synthase complex;GO:0009504//cell plate	GO:0003843//1,3-beta-D-glucan synthase activity	GO:0000226//microtubule cytoskeleton organization;GO:0006346//methylation-dependent chromatin silencing;GO:0031048//chromatin silencing by small RNA;GO:0007267//cell-cell signaling;GO:0000911//cytokinesis by cell plate formation;GO:0051567//histone H3-K9 methylation;GO:0006944//cellular membrane fusion;GO:0016926//protein desumoylation;GO:0050665//hydrogen peroxide biosynthetic process;GO:0009556…	gi|359478773|ref|XP_002283298.2|/0/PREDICTED: callose synthase 3-like [Vitis vinifera]
Achn334531	1602	5522	0.9981	118.84	294	0.985	8.98804	848	0.9869	23.7664	523	0.985	11.6339	882	0.9888	22.5043	561	0.9782	16.3482	691	0.9813	21.1064	GO:0016021//integral to membrane;GO:0009506//plasmodesma;GO:0005773//vacuole;GO:0005794//Golgi apparatus;GO:0005634//nucleus;GO:0005886//plasma membrane	GO:0005315//inorganic phosphate transmembrane transporter activity;GO:0015114//phosphate ion transmembrane transporter activity;GO:0005351//sugar:hydrogen symporter activity	GO:0055085//transmembrane transport;GO:0006857//oligopeptide transport;GO:0009737//response to abscisic acid stimulus;GO:0006817//phosphate ion transport	gi|407316573|gb|AFU07481.1|/0/phosphate transporter [Camellia oleifera]
Achn058711	453	5512	0.7417	419.507	5122	0.7417	553.76	6274	0.7417	621.836	7452	0.7417	586.22	6324	0.7417	570.627	4940	0.7417	509.095	4318	0.7373	466.427	GO:0005777//peroxisome;GO:0005886//plasma membrane;GO:0005829//cytosol	GO:0047627//adenylylsulfatase activity;GO:0008270//zinc ion binding;GO:0005080//protein kinase C binding	GO:0006790//sulfur compound metabolic process;GO:0009150//purine ribonucleotide metabolic process	gi|224139616|ref|XP_002323194.1|/2.02985e-57/predicted protein [Populus trichocarpa]
Achn315311	2334	5511	0.9722	81.4063	711	0.515	14.9193	1029	0.5184	19.7945	1653	0.5737	25.2382	1020	0.6722	17.8632	1041	0.6324	20.8219	583	0.6298	12.2227	GO:0005886//plasma membrane;GO:0005634//nucleus	GO:0004842//ubiquitin-protein ligase activity;GO:0008270//zinc ion binding	GO:0009690//cytokinin metabolic process;GO:0080148//negative regulation of response to water deprivation;GO:0009850//auxin metabolic process	gi|460381093|ref|XP_004236287.1|/9.56128e-170/PREDICTED: E3 ubiquitin-protein ligase RGLG2-like [Solanum lycopersicum]
Achn077751	1335	5510	0.9978	142.298	3931	0.9993	144.212	3602	0.9963	121.141	4040	0.9978	107.842	3813	0.9978	116.747	2263	0.9963	79.1359	2472	0.9978	90.6079	GO:0005829//cytosol;GO:0008540//proteasome regulatory particle, base subcomplex;GO:0005886//plasma membrane;GO:0005634//nucleus	GO:0008568//microtubule-severing ATPase activity;GO:0008233//peptidase activity;GO:0005524//ATP binding	GO:0051788//response to misfolded protein;GO:0009853//photorespiration;GO:0006094//gluconeogenesis;GO:0006635//fatty acid beta-oxidation;GO:0035266//meristem growth;GO:0043161//proteasomal ubiquitin-dependent protein catabolic process;GO:0010078//maintenance of root meristem identity;GO:0010311//lateral root formation;GO:0009651//response to salt stress;GO:0009407//toxin catabolic process;GO:0090…	gi|460393572|ref|XP_004242383.1|/0/PREDICTED: 26S proteasome regulatory subunit 4 homolog A-like [Solanum lycopersicum]
Achn075231	1656	5509	0.7742	114.694	3150	0.7748	93.1602	3857	0.7736	104.573	4043	0.7766	87.002	4370	0.7687	107.865	2661	0.7736	75.0161	3076	0.8237	90.8919	GO:0005829//cytosol;GO:0009507//chloroplast;GO:0005782//peroxisomal matrix;GO:0005886//plasma membrane;GO:0048046//apoplast	GO:0016656//monodehydroascorbate reductase (NADH) activity;GO:0050660//flavin adenine dinucleotide binding	GO:0009753//response to jasmonic acid stimulus;GO:0055114//oxidation-reduction process;GO:0009414//response to water deprivation;GO:0009651//response to salt stress;GO:0009610//response to symbiotic fungus;GO:0043903//regulation of symbiosis, encompassing mutualism through parasitism;GO:0010043//response to zinc ion;GO:0046686//response to cadmium ion	gi|198400317|gb|ACH87167.1|/0/monodehydroascorbate reductase [Camellia sinensis]
Achn349981	3261	5508	0.9347	58.2333	3178	0.9313	47.7291	2935	0.9239	40.4098	4516	0.9335	49.3502	3308	0.9273	41.4642	3642	0.9273	52.1386	3535	0.9193	53.0442	GO:0005634//nucleus	GO:0005524//ATP binding;GO:0004674//protein serine/threonine kinase activity	GO:0006468//protein phosphorylation	gi|225441621|ref|XP_002281952.1|/0/PREDICTED: uncharacterized protein LOC100267624 [Vitis vinifera]
Achn381821	585	5503	0.9829	324.319	3241	0.9829	271.333	2496	0.9812	191.566	2679	0.9863	163.193	2422	0.9795	169.23	1586	0.9829	126.566	1780	0.9744	148.889	GO:0005730//nucleolus;GO:0009941//chloroplast envelope;GO:0005773//vacuole;GO:0022625//cytosolic large ribosomal subunit;GO:0005886//plasma membrane	GO:0019843//rRNA binding;GO:0003735//structural constituent of ribosome	GO:0006412//translation;GO:0009955//adaxial/abaxial pattern specification	gi|449456337|ref|XP_004145906.1|/1.28244e-95/PREDICTED: 60S ribosomal protein L9-like [Cucumis sativus]
Achn194601	1851	5501	0.9346	102.462	2868	0.8828	75.8844	3296	0.8774	79.9485	3108	0.8844	59.8357	3225	0.8817	71.2168	2465	0.939	62.17	2489	0.8698	65.7987	GO:0009507//chloroplast;GO:0005618//cell wall;GO:0005730//nucleolus;GO:0005754//mitochondrial proton-transporting ATP synthase, catalytic core	GO:0046961//proton-transporting ATPase activity, rotational mechanism;GO:0008270//zinc ion binding;GO:0046933//hydrogen ion transporting ATP synthase activity, rotational mechanism;GO:0004647//phosphoserine phosphatase activity	GO:0006564//L-serine biosynthetic process;GO:0015986//ATP synthesis coupled proton transport;GO:0016311//dephosphorylation	gi|225457217|ref|XP_002284065.1|/8.14508e-121/PREDICTED: phosphoserine phosphatase, chloroplastic [Vitis vinifera]
Achn133861	1005	5496	0.997	188.543	2479	0.997	120.807	2093	0.996	93.5045	2276	0.997	80.7035	2325	0.998	94.5618	1545	0.996	71.7683	1797	0.996	87.4945	GO:0005618//cell wall;GO:0005739//mitochondrion;GO:0009507//chloroplast;GO:0016020//membrane;GO:0048046//apoplast	GO:0005507//copper ion binding;GO:0030060//L-malate dehydrogenase activity;GO:0000166//nucleotide binding	GO:0009651//response to salt stress;GO:0042742//defense response to bacterium;GO:0009409//response to cold;GO:0006108//malate metabolic process;GO:0006099//tricarboxylic acid cycle;GO:0044262//cellular carbohydrate metabolic process;GO:0046686//response to cadmium ion	gi|356517066|ref|XP_003527211.1|/2.02504e-156/PREDICTED: malate dehydrogenase, mitochondrial-like [Glycine max]
[truncated: 31,752 more rows]

## Sheet: Table 2
Table 2. List of novel transcript, alternative splicing and genes extended identified through analysis of the 'Hongyang' transcriptome.
[truncated: 15,612 more rows]

[truncated: 6 more sheets: Table 3, Table 4, Table 5, Table 6, Table 7, Table 8]
